# Supplementary material for: Landscape of the spliced leader trans-splicing mechanism in Schistosoma mansoni
Source: Sci Rep. 2018 Mar 1;8:3877. doi: 10.1038/s41598-018-22093-3 (PMC5832876; doi:10.1038/s41598-018-22093-3)
Supplement: Supplementary file 1 — Dataset 1 [file 41598_2018_22093_MOESM1_ESM.xlsx]

## Sheet: Sheet1
Table S1 - Primers used to validate new SLTS targets with high and low counts, polycistronic units and alternative SLTS.
A - RT-PCRs using a forward SL primer and a reverse gene-specific primer
		Primer	Sequence (5’-3’)	Expected fragment size (bp)
		SL	GTCACGGTTTTACTCTTG
Negative control	SL-Smp_045200	Smp_045200_R	AACTACTTGCCATACACGACCA	-
Positive control	SL-Smp_024110	Smp_024110_R	CAGCCAAAGACACTCCCAAT	350
SLTS with high read counts
Test 1	SL-Smp_079840	Smp_079840_R	GGACCAACAACGAAACAAAGG	300
Test 2	SL-Smp_097280	Smp_097280_R	GTAAGTCGTGCTTCTACACTGG	450
Test 3	SL-Smp_106390	Smp_106390_R	CATAGCTCTCTTGGTAGCTTCG	300
Test 4	SL-Smp_194020	Smp_194020_R	GATACAACGTACTGTAGATAAACACG	400
SLTS with low read counts
Test 5	SL-Smp_016810	Smp_016810_R	GAAGTGAATATCGGTAAAGTGATCG	350
Test 6	SL-Smp_052160	Smp_052160_R	CAGGTATCTGTATCCCGTATTGG	400
B - RT-PCRs using a forward SL primer and a reverse exon-specific primer
		Primer	Sequence (5’-3’)	Expected fragment size (bp)
		SL	GTCACGGTTTTACTCTTG
Test 1	SL-Smp_097280(E1/E4)	Smp_097280(E1/ E4)	CCCAGTAATGTAACAAGTTAGTTTCG
Test 2	SL-Smp_160450(E15/E16)	Smp_160450(E15/ E16)	CCCAAAGACGTTTATGTTGACC
C - RT-PCRs spanning two cistrons
		Primers	Sequence (5’-3’)	Expected fragment size (bp)
Test 1	Smp_210160-70_F_R	Smp_210160-70_F	ACTATGCCAAGTCCCTTATGC	360
		Smp_210160-70_R	AGCGAGTCTTTCAACGATCC
Test 2	Smp_062830-196960_F_R	Smp_062830-196960_F	CCCTGTGGATACTTCTTTCG	390
		Smp_062830-196960_R	AAACAGCGATCTGAACCC
