# Supplementary material for: Landscape of the spliced leader trans-splicing mechanism in Schistosoma mansoni
Source: Sci Rep. 2018 Mar 1;8:3877. doi: 10.1038/s41598-018-22093-3 (PMC5832876; doi:10.1038/s41598-018-22093-3)
Supplement: Supplementary file 2 — Dataset 2 [file 41598_2018_22093_MOESM2_ESM.xlsx]

## Sheet: Sheet1
Table S2 - Genes containing the SL sequence
	Chromosome		Spliced leader
	Start	End	Start	End	Gene	Comment
Chr_1	8917800	8917767	1	34	Smp_123830.1	-
Chr_1	48421666	48421692	10	36	-	-
Chr_1	57525190	57525163	8	35	-	-
Chr_2	42605	42638	3	36	-	Transposable Element
Chr_2	48216	48189	3	30	-	-
Chr_2	2838790	2838761	7	36	Smp_170980.1	-
Chr_2	3230664	3230638	1	27	Smp_133980.1	Transposable Element
Chr_2	7626236	7626222	22	36	-	-
Chr_2	15182842	15182810	4	36	Smp_105420.2	-
Chr_2	22148229	22148248	1	20	-	-
Chr_3	8035976	8036000	1	25	-	-
Chr_5	4122475	4122510	1	36	-	Transposable Element
Chr_5	6425379	6425348	5	36	-	-
Chr_5	7448107	7448142	1	36	-	-
Chr_6	378665	378700	1	36	-	-
Chr_6	2654089	2654115	6	32	Smp_123190.1	-
Chr_6	7123848	7123883	1	36	-	-
Chr_6	7149339	7149374	1	36	-	-
Chr_6	9818358	9818390	4	36	-	-
Chr_7	1011639	1011669	6	36	Smp_127680.1	-
Chr_W	2532171	2532139	4	36	Smp_143010.1	-
Chr_W	16217864	16217833	5	36	-	-
Chr_W	18163122	18163153	2	33	-	-
Chr_W	18199959	18199990	2	33	Smp_095000.2	Transposable Element
Chr_W	31525431	31525400	5	36	-	-
Chr_W	36429422	36429446	7	31	Smp_025150.1	-
Chr_W	54185929	54185905	6	30	-	-
SC_0097	343513	343544	5	36	-	-
SC_0125	495991	495967	5	29	Smp_032150.1	-
SC_0129	880047	880016	5	36	Smp_212530.1	-
SC_0147	222428	222459	5	36	-	Transposable Element
SC_0201	292767	292740	5	32	-	Transposable Element
