# Supplementary material for: Landscape of the spliced leader trans-splicing mechanism in Schistosoma mansoni
Source: Sci Rep. 2018 Mar 1;8:3877. doi: 10.1038/s41598-018-22093-3 (PMC5832876; doi:10.1038/s41598-018-22093-3)
Supplement: Supplementary file 3 — Dataset 3 [file 41598_2018_22093_MOESM3_ESM.xlsx]

## Sheet: Sheet1
Table S3 - Polycistronic genes in the trans-spliced transcriptome of S. mansoni
Gene ID	Chromosome/scaffold name	Gene start (bp)	Gene end (bp)	Strand	SL Trapping Counts	RNA-Seq Filtered Counts
Smp_035380	1	14187931	14193281	-1	53.5	0
Smp_035370	1	14193421	14204012	-1	71	0
Smp_165930	1	18236352	18262772	-1	36.5	0
Smp_165920	1	18262788	18290955	-1	14396.5	57
Smp_196960	1	25888899	25908258	-1	1979	2
Smp_062830	1	25908264	25911401	-1	3072.5	0
Smp_025950	1	28521922	28522896	-1	44130	109
Smp_136210	1	28523083	28542376	-1	706.5	2
Smp_147930	1	48611905	48631493	-1	52975.5	117
Smp_147940	1	48631555	48634343	-1	0	0
Smp_034530	1	20078234	20080251	1	5374.5	9
Smp_140830	1	20080385	20093784	1	3951	9
Smp_071410	1	23188766	23190268	1	0	0
Smp_160940	1	23190281	23214263	1	41.5	0
Smp_073100	1	25307262	25324241	1	60	0
Smp_073110	1	25324272	25361527	1	46	0
Smp_025680	1	29106744	29107406	1	12.5	0
Smp_025670	1	29107468	29111085	1	9230.5	17
Smp_057140	1	31874979	31888523	1	0	0
Smp_210460	1	31888675	31905711	1	64648	205
Smp_004980	1	32465706	32466400	1	0	0
Smp_124830	1	32466532	32482444	1	15348.5	46
Smp_114590	1	40397522	40397935	1	0	0
Smp_126670	1	40397973	40403918	1	18	0
Smp_054740	1	42616219	42617239	1	0	0
Smp_054750	1	42617264	42618041	1	11.5	0
Smp_021280	1	46291396	46292742	1	1310.5	24
Smp_133700	1	46292801	46333910	1	3674.5	23
Smp_147850	1	48191969	48204847	1	13	0
Smp_048080	1	48204848	48234070	1	104.5	14
Smp_049400	1	49538630	49539037	1	0	0
Smp_148620	1	49539229	49601334	1	248.5	15
Smp_023170	2	17043396	17046962	-1	26047	56
Smp_023160	2	17047103	17047518	-1	0	0
Smp_181000	2	32630474	32641351	-1	27890	33
Smp_180990	2	32641402	32642612	-1	126.5	0
Smp_047570	2	8620772	8621493	1	0	0
Smp_211090	2	8621593	8657951	1	750	8
Smp_176820	2	10086396	10106309	1	0	0
Smp_176830	2	10106420	10107211	1	61.5	1
Smp_048870	2	13653727	13654119	1	0	0
Smp_048880	2	13654224	13660782	1	30224	52
Smp_030020	3	19427918	19432296	-1	1632.5	0
Smp_030030	3	19432396	19433051	-1	0	0
Smp_015070	3	27099424	27104411	-1	0	1
Smp_117810	3	27104540	27104980	-1	0	0
Smp_129400	3	8542187	8588954	1	1641	0
Smp_129390	3	8589128	8621563	1	202.5	0
Smp_195160	3	14603068	14605791	1	0	0
Smp_076650	3	14605977	14608129	1	335.5	7
Smp_079750	3	17159107	17165294	1	12	0
Smp_079760	3	17165365	17195326	1	16634	70
Smp_084900	3	18259801	18263095	1	0	0
Smp_084890	3	18263172	18285856	1	15568	55
Smp_158860	4	1090333	1098520	-1	80.5	0
Smp_158850	4	1098678	1099490	-1	13630.5	8
Smp_038640	4	5355206	5376392	-1	10196.5	18
Smp_038630	4	5376531	5377308	-1	1428.5	4
Smp_090820	4	16513428	16531471	-1	3962.5	21
Smp_090830	4	16531654	16532553	-1	151	0
Smp_080150	4	20844962	20848086	-1	29955.5	70
Smp_165320	4	20848206	20849564	-1	193.5	22
Smp_146660	4	4661545	4665148	1	514.5	3
Smp_211050	4	4665320	4685228	1	11542.5	17
Smp_182770	4	5005996	5009886	1	0	0
Smp_038730	4	5009937	5018397	1	965.5	1
Smp_143150	4	5489737	5491450	1	75	0
Smp_143140	4	5491465	5492480	1	0	1
Smp_058970	4	14980460	14980774	1	124	0
Smp_153860	4	14980940	14989331	1	22010	19
Smp_090790	4	16484716	16485516	1	68.5	0
Smp_090800	4	16485568	16508629	1	25312	103
Smp_035730	4	29430290	29432952	1	0	0
Smp_141410	4	29432985	29502926	1	20179.5	71
Smp_087810	6	4984893	5003037	-1	24.5	0
Smp_087820	6	5003221	5003631	-1	0	0
Smp_149350	6	13918650	13922461	-1	8599	38
Smp_149360	6	13922543	13935119	-1	69	0
sma.28s-25.1	Chr_1.unplaced.SC_0076	1210131	1211825	-1	2316	1
sma.5.8s-24.1	Chr_1.unplaced.SC_0076	1211937	1212090	-1	0	0
Smp_210170	Chr_2.unplaced.SC_0108	176500	182759	-1	36241	54
Smp_210160	Chr_2.unplaced.SC_0108	182903	183328	-1	53942	196
Smp_033590	Chr_2.unplaced.SC_0108	183420	184862	-1	108	0
Smp_210190	Chr_2.unplaced.SC_0120	994194	994415	-1	12.5	0
Smp_210180	Chr_2.unplaced.SC_0120	994520	994993	-1	0	0
Smp_006980	Chr_3.unplaced.SC_0192	119052	119399	1	0	0
Smp_006970	Chr_3.unplaced.SC_0192	119468	154747	1	29854	90
Smp_058720	SC_0013	562455	564360	-1	95	0
Smp_153730	SC_0013	564379	565639	-1	0	0
Smp_167410	SC_0037	832808	848588	-1	596.5	0
Smp_167420	SC_0037	848738	849016	-1	0	0
Smp_170170	SC_0049	241782	269078	-1	3656	0
Smp_170180	SC_0049	269235	269312	-1	0	0
Smp_103330	SC_0134	10170	10785	1	873	0
Smp_103320	SC_0134	10836	17720	1	41519.5	127
Smp_124980	SC_0151	181315	187287	-1	173	1
Smp_005390	SC_0151	187472	211416	-1	8193.5	23
Smp_041680	SC_0180	369836	370274	1	205.5	0
Smp_144870	SC_0180	370376	383034	1	9100	36
Smp_176350	SC_0186	219108	241634	-1	10.5	0
Smp_098610	SC_0186	241693	241921	-1	0	0
Smp_174010	SC_0221	122246	122636	1	53	0
Smp_174000	SC_0221	122786	128361	1	48.5	0
Smp_142990	W	2480399	2510166	-1	26379	40
Smp_143000	W	2510220	2511677	-1	33660.5	85
Smp_038420	W	2586348	2599957	-1	6940.5	14
Smp_038430	W	2600104	2601891	-1	0	0
Smp_080550	W	17151880	17161368	-1	495.5	1
Smp_080560	W	17161564	17176237	-1	0	0
Smp_012050	W	18787660	18787965	-1	27889.5	72
Smp_128610	W	18788117	18788748	-1	0	1
Smp_059880	W	24216002	24227750	-1	17249	69
Smp_059870	W	24227886	24234769	-1	284	2
Smp_094470	W	27274100	27275167	-1	69851	119
Smp_173910	W	27275255	27281082	-1	5091.5	34
Smp_024110	W	39428503	39434676	-1	1.20478e+06	2159
Smp_024120	W	39434794	39435186	-1	1691	1
Smp_180360	W	45208849	45214329	-1	11207	15
Smp_180370	W	45214425	45215987	-1	0	0
Smp_130610	W	47852787	47856198	-1	6167	22
Smp_015440	W	47856235	47858949	-1	323	0
Smp_160270	W	56711445	56725483	-1	11811	31
Smp_160260	W	56725546	56727998	-1	0	0
Smp_033510	W	13438993	13439214	1	0	0
Smp_140260	W	13439223	13476729	1	31	0
Smp_165540	W	17054298	17063040	1	223.5	1
Smp_080520	W	17063162	17079509	1	16537	47
Smp_088390	W	22140971	22141853	1	1611.5	6
Smp_088380	W	22141940	22142540	1	28370	35
Smp_151690	W	29778749	29779204	1	165.5	0
Smp_210900	W	29779260	29791257	1	54074	5
Smp_163740	W	58948422	59051479	1	25	0
Smp_163730	W	59051484	59133867	1	909	1
