# Supplementary material for: Landscape of the spliced leader trans-splicing mechanism in Schistosoma mansoni
Source: Sci Rep. 2018 Mar 1;8:3877. doi: 10.1038/s41598-018-22093-3 (PMC5832876; doi:10.1038/s41598-018-22093-3)
Supplement: Supplementary file 4 — Dataset 4 [file 41598_2018_22093_MOESM4_ESM.xlsx]

## Sheet: Sheet1
Table S4 - SRA datasets used to generate the RNA-Seq filtered dataset.
Stage	SRA Accession Number	Platform	Library type	Total Number of Fragments		Mapped reads*	Percentage of mapped reads
				Raw	SL Filtered
Adult	ERR022873	Illumina Genome Analyzer II	Paired-end	10521255	7928	7676018	0.73
Cercariae	ERR022872	Illumina Genome Analyzer II	Paired-end	16846390	3392	10727538	0.64
Cercariae	ERR022875	Illumina Genome Analyzer II	Paired-end	12997563	8956	9947569	0.77
Cercariae	ERR022877	Illumina Genome Analyzer II	Paired-end	30777230	5128	24557387	0.8
Cercariae	ERR022878	Illumina Genome Analyzer II	Paired-end	21874383	3078	17846606	0.82
Schistosomulae	ERR022874	Illumina Genome Analyzer II	Paired-end	7048165	2369	4311968	0.61
Schistosomulae	ERR022876	Illumina Genome Analyzer II	Paired-end	23727384	8346	15966360	0.67
Schistosomulae	ERR022879	Illumina Genome Analyzer II	Paired-end	29314489	9713	23668738	0.81
Schistosomulae	ERR022880	Illumina Genome Analyzer II	Paired-end	25308306	13257	20174085	0.8
Schistosomulae	ERR022881	Illumina Genome Analyzer II	Paired-end	25220643	13441	19374418	0.77
Schistosomulae	ERR022882	Illumina Genome Analyzer II	Paired-end	22248179	6923	17025689	0.77
Schistosomulae	ERR022883	Illumina Genome Analyzer II	Paired-end	24485091	8657	19101292	0.78
