# Supplementary material for: Landscape of the spliced leader trans-splicing mechanism in Schistosoma mansoni
Source: Sci Rep. 2018 Mar 1;8:3877. doi: 10.1038/s41598-018-22093-3 (PMC5832876; doi:10.1038/s41598-018-22093-3)
Supplement: Supplementary file 5 — Dataset 5 [file 41598_2018_22093_MOESM5_ESM.xlsx]

## Sheet: Functional_classification_count
Gene	Old annotation	new annotation	SL_Trapping_mean	RNA-Seq Filtered
Smp_024110	phosphopyruvate hydratase	Enolase	1204776.5	2159
Smp_135790	dynamin-associated protein, putative	Endocytic adaptor protein intersectin	391963.5	743
Smp_180530	phosphoglucomutase, putative	Phosphoglucomutase	496697.5	689
Smp_041460	tetraspanin, putative	tetraspanin D76 Schistosoma mansoni - signalP detected - 3 predicted membrane helices	144113.5	587
Smp_023010	atpase inhibitor, putative	atpase inhibitor Schistosoma mansoni	207259	527
Smp_095580	1-acylglycerol-3-phosphate acyltransferase, putative	Lysophosphatidic acid acyltransferase LPAAT - 2 predicted membrane helices	96512	378
Smp_082990	cornichon, putative	mRNA splicing factor - signalP detected - 3 predicted membrane helices	88731.5	354
Smp_173410	hypothetical protein	Hypothetical secreted protein precursor - signalP detected	57617	340
Smp_130430	isopentenyl-diphosphate delta-isomerase	Transcription initiation factor TFIID subunit TAF10 (also component of histone acetyltransferase SAGA) - 22 NetOglyc sites	66260.5	270
Smp_175210	enhancer of rudimentary protein, putative	enhancer of rudimentary protein Schistosoma mansoni	52830.5	260
Smp_026260	rnf5, putative	GenBank Accession Number AJ428489 ubiquitin ligase in Taenia solium - 13 NetOglyc sites	151782.5	242
Smp_034190	DEAD box ATP-dependent RNA helicase, putative	Superfamily II DNA and RNA helicases DNA replication	42094.5	238
Smp_070200	ribonucleic acid binding protein S1, putative	RNA-binding protein ELAV/HU (RRM superfamily) - 52 NetOglyc sites	81040	217
Smp_104270	ectonucleotide pyrophosphatase/phosphodiesterase, putative	Conserved plasma membrane protein - 2 predicted membrane helices	74150	213
Smp_089050	hypothetical protein	U1 snRNP-specific protein C	61571	212
Smp_210460	tbc1 domain family member, putative	Uncharacterized protein - anaphase-promoting complex-dependent proteasomal ubiquitin-dependent protein catabolic process - protein K11-linked	64648	205
Smp_210160	hypothetical protein	Heat shock protein DnaJ N-terminaldomain-containing protein	53942	196
Smp_173280	peptidyl-prolyl cis-trans isomerase h, ppih, putative	U-snRNP-associated cyclophilin type peptidyl-prolyl cis-trans isomerase	85035	190
Smp_174850	hypothetical protein	hypothetical protein Smp_174850	98042	181
Smp_152760	cyclin, putative	Cyclin-related protein FAM58A - protein kinase binding - regulation of transcription DNA-dependent - protein binding - regulation of	63271	177
Smp_124050	venom allergen-like (VAL) 6 protein	SCP_GAPR-1_like: SCP-like extracellular protein domain - signalP detected	633003.5	173
Smp_150930	hypothetical protein	Transcriptional co-repressor component	136	172
Smp_016410	Ran-binding protein, putative	peptidyl-prolyl cis-trans isomerase - protein sumoylation - intracellular transport - protein folding - zinc ion binding - nuclear pore -	29739.5	169
Smp_034100	DNA-directed RNA polymerase , putative	DNA-directed RNA polymerase Schistosoma mansoni - signalP detected	25309	162
Smp_029150	cytochrome c oxidase copper chaperone, putative	cytochrome C oxidase copper chaperone Schistosoma mansoni	112551.5	161
Smp_180540	hypothetical protein	hypothetical protein Schistosoma mansoni	70522	159
Smp_091390	hypothetical protein	hypothetical protein Smp_091390.1	74128.5	158
Smp_194560	Small VCP/p97-interacting protein, putative	Small VCP/p97-interacting protein Schistosoma mansoni	48905	151
Smp_077280	hypothetical protein	hypothetical protein Schistosoma mansoni	14344	146
Smp_031590	hypothetical protein	hypothetical protein Schistosoma mansoni	20830.5	140
Smp_006550	glutaredoxin, grx, putative	Uncharacterized protein - cell redox homeostasis - Z disc - negative regulation of cardiac muscle hypertrophy - electron carrier - protein disulfide	16104	139
Smp_092500	hypothetical protein	hypothetical protein Schistosoma mansoni	149409.5	138
Smp_069880	small nuclear ribonucleoprotein U)1a,U)2b, putative	Uncharacterized protein - catalytic step 2 spliceosome - snRNA binding - nuclear mRNA splicing via spliceosome - nucleotide binding	51213.5	136
Smp_120900	hypothetical protein	PTZ00340 O-sialoglycoprotein endopeptidase-like protein; Provisional	33129.5	133
Smp_045060	mitotic checkpoint protein bub3, putative	Uncharacterized protein - regulation of chromosome segregation - spindle assembly checkpoint - attachment of spindle microtubules to kinetochore -	88691	130
Smp_102510	peripheral-type benzodiazepine receptor, putative	peripheral-type benzodiazepine receptor Schistosoma mansoni - signalP detected - 5 predicted membrane helices	171661.5	128
Smp_103320	nuclear movement protein nudc, putative	nuclear distribution gene C homolog (A. nidulans) - cell division - response to peptide hormone stimulus - nuclear migration - mitosis - microtubule	41519.5	127
Smp_092990	hypothetical protein	hypothetical protein Schistosoma mansoni	59756	126
Smp_059240	hypothetical protein	hypothetical protein Schistosoma mansoni	50500	124
Smp_211120	cleavage and polyadenylation specificity factor, putative	Circulating cathodic antigen	18899	123
Smp_094470	hypothetical protein	hypothetical protein Schistosoma mansoni	69851	119
Smp_137070	hypothetical protein	RNA export factor NXT1 - signalP detected	99.5	118
Smp_042680	Tropinone reductase, putative	U2 snRNP splicing factor small subunit-like protein	59796	117
Smp_147930	acyl-coenzyme A binding domain containing, putative	Acyl-CoA-binding domain-containing protein 6	52975.5	117
Smp_038410	hypothetical protein	Integral membrane protein involved in transport between the late Golgi and endosome - 3 predicted membrane helices	79886	115
Smp_170300	short chain dehydrogenase, putative	Dehydrogenases with different specificities (related to short-chain alcohol dehydrogenases)	4485.5	111
Smp_049520	WD repeat protein SL1-17, putative	WD repeat-containing protein SL1-17	19659.5	110
Smp_161750	hypothetical protein	Splicing factor 45 - RNA splicing - mRNA processing - spliceosomal complex - nucleolus - nucleus - protein binding	49953	109
Smp_025950	hypothetical protein	Conserved plasma membrane protein - 3 predicted membrane helices	44130	109
Smp_004020	chromosome transmission fidelity factor, putative	Uncharacterized protein - DNA replication - DNA replication factor C complex - ATP binding - DNA clamp loader	44122	107
Smp_012400	pten-related phosphatase (plip)	Dual specificity phosphatase	18273.5	107
Smp_196570	Spectrin beta chain, brain 4 (Spectrin, non- erythroid beta chain 4) (Beta-V spectrin) (BSPECV), putative	Beta-spectrin	35827.5	104
Smp_053030	hypothetical protein	Vacuolar protein-sorting-associated protein 36 - endosome	26337	103
Smp_090800	Xaa-Pro dipeptidase (M24 family)	Xaa-Pro dipeptidase	25312	103
Smp_196480	hypothetical protein	hypothetical protein Smp_196480	59033	100
Smp_027360	hypothetical protein	hypothetical protein Schistosoma mansoni	225289	99
Smp_059530	tetraspanin, putative	tetraspanin Schistosoma mansoni - signalP detected - 4 predicted membrane helices	6472.5	98
Smp_029060	hexaprenyldihydroxybenzoate methyltransferase, putative	Methyltransferases	48744.5	97
Smp_146870	hypothetical protein	hypothetical protein Schistosoma mansoni	23844	97
Smp_015980	hypothetical protein	smm:Smp_015980 hypothetical protein; K02129 F-type H+-transporting ATPase subunit e EC:3.6.3.14 (A)	33845.5	95
Smp_077090	nitrogen fixation protein nifu, putative	Iron binding protein involved in Fe-S cluster formation	31486	93
Smp_210950	DNA polymerase epsilon, catalytic subunit, putative	dna polymerase epsilon catalytic subunit - 7 predicted membrane helices	29430.5	93
Smp_006970	hypothetical protein	Protein PRR5-ARHGAP8 - signal transduction - intracellular	29854	90
Smp_188670	bestrophin-related	Conserved plasma membrane protein - 3 predicted membrane helices	0	90
Smp_147820	Protein C14orf153 precursor, putative	Protein C14orf153 precursor Schistosoma mansoni	23058.5	89
Smp_104710	hypothetical protein	hypothetical protein Schistosoma mansoni	21407	88
Smp_045610	rho GDP-dissociation inhibitor-related	Rho GDP-dissociation inhibitor	5709.5	88
Smp_032930	hypothetical protein	UV-stimulated scaffold protein A - chromosomal part - protein ubiquitination - transcription-coupled nucleotide-excision repair - response to UV -	14355	87
Smp_073340	serine/threonine kinase	Cyclin-dependent kinase CDK5	17035	86
Smp_143000	hypothetical protein	Hypothetical secreted protein precursor - signalP detected	33660.5	85
Smp_148060	hypothetical protein	Mitochondrial ribosomal protein L27	20576	85
Smp_162620	dimethyladenosine transferase, putative	Predicted ribosomal RNA adenine dimethylase	29394	84
Smp_136980	hypothetical protein	hypothetical protein Schistosoma mansoni	18208.5	84
Smp_124220	hypothetical protein	cell surface glycoprotein - transferase - cell adhesion - external side of cell wall - 18 NetOglyc sites	91708.5	83
Smp_123750	kynurenine aminotransferase, putative	Kynurenine aminotransferase glutamine transaminase K	42346.5	83
Smp_069840	fetal globin-inducing factor, putative	Fetal globin-inducing factor (contains ankyrin repeats)	30319.5	83
Smp_064390	hypothetical protein	hypothetical protein Schistosoma mansoni	22173	83
Smp_080110	pre-mRNA splicing factor, putative	pre-mRNA splicing factor Schistosoma mansoni	90216.5	82
Smp_128810	hypothetical protein	Mannosyltransferase - 8 predicted membrane helices	44173	82
Smp_158900	hypothetical protein	Hypothetical secreted protein precursor - signalP detected	50375.5	80
Smp_053430	hypothetical protein	Conserved plasma membrane protein - signalP detected - 3 predicted membrane helices	12548.5	79
Smp_169920	Translation machinery-associated protein, putative	Translation machinery-associated protein Schistosoma mansoni	0	79
Smp_122050	(dihydro)ceramide Synthase (LAG1)	Protein transporter of the TRAM (translocating chain-associating membrane) superfamily - signalP detected - 7 predicted membrane helices	53566	78
Smp_154640	SWI/SNF-related	Uncharacterized protein - nBAF complex - npBAF complex - protein N-terminus binding - negative regulation of transcription DNA-dependent -	39275	77
Smp_194240	hypothetical protein	hypothetical protein Smp_194240	26636.5	77
Smp_008320	pap-inositol-1,4-phosphatase, putative	Bisphosphate 3'-nucleotidase BPNT1/Inositol polyphosphate 1-phosphatase - signalP detected	18806.5	77
Smp_136990	Dynactin subunit 3 (Dynactin light chain p24), putative	Dynactin subunit 3 (Dynactin light chain p24) Schistosoma mansoni	50240.5	75
Smp_164770	apg5-related	Autophagy protein 5 - heart contraction - ventricular cardiac muscle cell development - otolith development - innate immune response - protein	30537	75
Smp_169060	hypothetical protein	U4/U6 small nuclear ribonucleoprotein Prp4 (contains WD40 repeats)	14230.5	74
Smp_131660	Jab1/MPN domain metalloenzyme (M67 family)	COP9 signalosome complex subunit 5	27071	73
Smp_194920	T-cell immunomodulatory protein	Conserved secreted protein precursor - signalP detected	16418.5	73
Smp_158050	helicase, putative	Chromodomain-helicase DNA-binding protein	13248.5	73
Smp_212580	glutaredoxin, putative	serine/threonine-protein kinase Schistosoma mansoni	33521.5	72
Smp_012050	bola-like protein my016	BolA (bacterial stress-induced morphogen)-related protein	27889.5	72
Smp_140550	39S ribosomal protein L35, mitochondrial precursor, putative	39s ribosomal protein L35 mitochondrial precursor	15261	72
Smp_086210	dihydropteridine reductase	Dihydropteridine reductase DHPR/QDPR	4786	72
Smp_208080	Acetyl-CoA acetyltransferase, cytosolic (ACAT2) beta ketothiolase acetyl-CoA C-acetyltransferase acetyl-CoA C-acyltransferase	acetyl-CoA C-acetyltransferase	28	72
Smp_113740	hypothetical protein	hypothetical protein Smp_113740 - 17 NetOglyc sites	0	72
Smp_136750	E3 ubiquitin-protein ligase Bre1 (EC 6.3.2.-) (dBre1), putative	e3 ubiquitin-protein ligase Bre1 (EC 6.3.2.-) (dBre1)	54220	71
Smp_174980	mitochondrial ribosomal protein L17, putative	mitochondrial ribosomal protein L17	20205.5	71
Smp_141410	cell adhesion molecule, putative	cell adhesion molecule	20179.5	71
Smp_154230	hypothetical protein	immunoglobulin (CD79A) binding protein 1 - cellular_component - regulation of signal transduction	73197	70
Smp_080150	peptidyl-prolyl cis-trans isomerase-like 3, putative (ppiase)(rotamase) (cyclophilin-like protein ppil3) (cyp10l)	Similar to cyclophilin-type peptidyl-prolyl cis-trans isomerase	29955.5	70
Smp_040540	ATP-dependent transporter, putative	ATPase component of ABC transporters with duplicated ATPase /Translation elongation factor EF-3b	20121.5	70
Smp_181380	26S proteasome non-ATPase regulatory subunit, putative	26S proteasome non-ATPase regulatory subunit Schistosoma mansoni	18735.5	70
Smp_079760	protein kinase	Integrin-linked kinase	16634	70
Smp_039820	autophagin-1 (C54 family)	autophagy-related cysteine endopeptidase 2	455.5	70
Smp_210830	family S9 non-peptidase homologue (S09 family)	family S9 non-peptidase homologue (S09 family)	76840.5	69
Smp_198920	coatomer delta subunit, putative	coatomer delta subunit	28081.5	69
Smp_059880	galactose-1-phosphate uridylyltransferase, putative	Galactose-1-phosphate uridylyltransferase	17249	69
Smp_025150	sugar nucleotide epimerase related	Predicted nucleoside-diphosphate sugar epimerase	893.5	68
Smp_133850	hypothetical protein	Dynactin subunit p27/WS-3 involved in transport of organelles along microtubules	36731	67
Smp_094810	peptidyl-prolyl cis-trans isomerase (PPIase) E	Cyclophilin-type peptidyl-prolyl cis-trans isomerase	30107.5	66
Smp_210720	xp-G/rad2 DNA repair endonuclease family member, putative	xp-G/rad2 DNA repair endonuclease family member	28142.5	66
Smp_125120	hypothetical protein	Conserved plasma membrane protein - 2 predicted membrane helices - 11 NetOglyc sites	99	65
Smp_211290	protein arginine n-methyltransferase, putative	Protein arginine N-methyltransferase PRMT1	10979	64
Smp_130580	hypothetical protein	disabled homolog 2 (Drosophila) - Notch signaling pathway - receptor-mediated endocytosis	19563.5	63
Smp_035010	chibby protein pkd2 interactor, putative	Chibby	48119.5	62
Smp_124870	hypothetical protein	hypothetical protein Smp_124870	29.5	62
Smp_210960	serine/threonine kinase	serine/threonine protein kinase	15255	61
Smp_040100	hypothetical protein	hypothetical protein Smp_040100	30221	60
Smp_028410	Transmembrane protein 167A	Conserved plasma membrane protein - signalP detected - 2 predicted membrane helices	146528	59
Smp_136520	btf, putative	RNA polymerase II transcription initiation/nucleotide excision repair factor TFIIH subunit SSL1	17089	59
Smp_045780	ubiquitin-activating enzyme E1-related	Molybdopterin biosynthesis-related protein	16611.5	59
Smp_082120	ATP synthase delta chain, mitochondrial, putative	smm:Smp_082120 ATP synthase delta chain mitochondrial; K02134 F-type H+-transporting ATPase subunit delta EC:3.6.3.14 (A) - signalP detected	12626.5	58
Smp_017080	hypothetical protein	Predicted RNA-processing protein contains G-patch domain - 14 NetOglyc sites	4704	58
Smp_141890	kelch-like protein	Protein containing BTB/POZ and Kelch involved in regulatory/signal transduction processes	22787.5	57
Smp_165920	dbl related	Uncharacterized protein - regulation of Rho protein signal transduction - intracellular signal transduction - phospholipid binding - intracellular -	14396.5	57
Smp_061310	hypothetical protein	Uncharacterized protein - carbohydrate binding - carboxypeptidase - signalP detected	8008.5	57
Smp_142100	hypothetical protein	Transcription factor CA150 - 30 NetOglyc sites	5878	57
Smp_156060	hypothetical protein	mRNA splicing factor ATP-dependent RNA helicase	4379	57
Smp_180080	hypothetical protein	interaptin - nuclear outer membrane-endoplasmic reticulum membrane network - cell-cell adhesion - spore germination - multicellular organismal	297	57
Smp_094500	choline dehydrogenase, putative	Glucose dehydrogenase/choline dehydrogenase/mandelonitrile lyase (GMC oxidoreductase family)	64602	56
Smp_023170	hypothetical protein	hypothetical protein Smp_023170	26047	56
Smp_173550	myo inositol monophosphatase, putative	Inositol monophosphatase - signalP detected	11025.5	56
Smp_084890	ectonucleotide pyrophosphatase/phosphodiesterase, putative	Conserved secreted protein precursor - signalP detected	15568	55
Smp_056370	pbs lyase heat-like protein	pbs lyase heat-like protein Schistosoma mansoni	15552.5	55
Smp_147510	cytochrome C oxidase assembly protein cox15, putative	smm:Smp_147510 cytochrome C oxidase assembly protein cox15; K02259 cytochrome c oxidase assembly protein subunit 15 (A)	7726.5	55
Smp_073950	hypothetical protein	Predicted MYND Zn-finger protein/hormone receptor interactor	6570.5	55
Smp_151370	hypothetical protein	hypothetical protein Smp_151370	26.5	55
Smp_210170	hypothetical protein	Uncharacterized protein - dephosphorylation of RNA polymerase II C-terminal domain - snRNA transcription - CTD phosphatase - DNA-directed RNA	36241	54
Smp_035410	mitochondrial ribosomal protein L24, putative	mitochondrial ribosomal protein L24 Schistosoma mansoni	28596.5	54
Smp_196020	Phosphatidylinositol-glycan biosynthesis class S protein	GPI transamidase component PIG-S - cellular protein metabolic process - post-translational protein modification - GPI-anchor transamidase complex -	11838	54
Smp_002840	hypothetical protein	hypothetical protein Schistosoma mansoni	7247.5	54
Smp_102330	hypothetical protein	Probable serine/threonine-protein kinase tsuA	16297	53
Smp_040080	hypothetical protein	GATA zinc finger domain-containing protein 14" species:44689 "Dictyostelium discoideum" GO:0003700 "sequence-specific DNA binding transcription - signalP detected	10014.5	53
Smp_197330	acetyl-CoA C-acetyltransferase beta ketothiolase acetyl-CoA C-acyltransferase Acetyl-CoA acetyltransferase, cytosolic (ACAT2)	Thiolase are ubiquitous enzymes that catalyze the reversible thiolytic cleavage of 3-ketoacyl-CoA into acyl-CoA and acetyl-CoA	30822	52
Smp_048880	hypothetical protein	hypothetical protein Schistosoma mansoni	30224	52
Smp_020040	protein phosphatase 2C, putative	Protein phosphatase 1B (formerly 2C)	20969.5	52
Smp_049920	importin 9 (imp9) (ran-binding protein 9), putative	Importin-9 - histone binding - protein transport - protein transporter - protein import into nucleus - cytoplasm - nucleus	8471.5	52
Smp_083130	beta-1,3-glucuronyltransferase, putative	Glycosyltransferase family 43	7994	52
Smp_092780	hypothetical protein	small nuclear RNA activating complex polypeptide 3 - DNA binding - transcription DNA-dependent - nucleus - regulation of transcription	40296.5	51
Smp_000070	1-acyl-sn-glycerol-3-phosphate o-acyltransferase	1-acyl-sn-glycerol-3-phosphate acyltransferase - 2 predicted membrane helices	20438.5	51
Smp_172190	methyltransferase, putative	Predicted N6-adenine methylase involved in transcription regulation	14037	51
Smp_081790	nucleoside diphosphate kinase	Enzymes that catalyze nonsubstrate specific conversions of nucleoside diphosphates to nucleoside triphosphates	13408	51
Smp_198450	hypothetical protein	AAA+-type ATPase - signalP detected - 8 predicted membrane helices	9083.5	51
Smp_148070	hypothetical protein	Exocyst complex component 5 - vesicle docking - protein N-terminus binding - protein transport - post-Golgi vesicle-mediated transport - exocytosis -	263	51
Smp_122970	hypothetical protein	Mitochondrial ribosomal subunit	215	51
Smp_163540	hypothetical protein	YGP40 - lipid transporter	33769	50
Smp_001430	ubiquinone biosynthesis protein, putative	Protein involved in ubiquinone biosynthesis	25001.5	50
Smp_011450	hypothetical protein	hypothetical protein Smp_011450	24977.5	50
Smp_028430	Anaphase promoting complex subunit 11 homolog	anaphase promoting complex subunit 11 - protein K11-linked ubiquitination - protein ubiquitination - zinc ion binding - anaphase-promoting complex -	16713.5	50
Smp_099240	Protein VTS1, putative	cAMP-dependent protein kinaseprotein serine/threonine kinaseprotein kinase AGC groupPKA family protein kinaseprotein kinase A family kinase" - 14 NetOglyc sites	7848	49
Smp_066830	Protein N-terminal asparagine amidohydrolase, putative	Protein N-terminal asparagine amidohydrolase Schistosoma mansoni	2334.5	49
Smp_168930	Golgin-84, putative	Golgin subfamily A member 5 - Golgi vesicle transport - protein homodimerization - Golgi organization - Golgi apparatus	42760.5	48
Smp_147870	protein phosphatase 2C, putative	protein phosphatase 2C	37802	48
Smp_133180	zinc finger protein, putative	Protein-cysteine N-palmitoyltransferase porcupine - 9 predicted membrane helices	4016	48
Smp_024780	hypothetical protein	Wolf-Hirschhorn syndrome candidate 2 (human) - negative regulation of transcription elongation from RNA polymerase II promoter - NELF complex -	25502.5	47
Smp_080520	hypothetical protein	Ring finger	16537	47
Smp_157910	hypothetical protein	hypothetical protein Smp_157910.1	10391	47
Smp_038820	NADPH dependent diflavin oxidoreductase, putative	NADP/FAD dependent oxidoreductase	6078.5	47
Smp_041890	ribonuclease hi large subunit, putative	ribonuclease hi large subunit Schistosoma mansoni	5078	47
Smp_015520	short chain dehydrogenase, putative	Dehydrogenases with different specificities (related to short-chain alcohol dehydrogenases)	4538.5	47
Smp_130630	MRG-binding protein, putative	DNA-dependent - 17 NetOglyc sites	3057	47
Smp_124830	family C54 unassigned peptidase (C54 family)	family C54 unassigned peptidase (C54 family) Schistosoma mansoni	15348.5	46
Smp_210440	hypothetical protein	Formyltetrahydrofolate dehydrogenase	13452	46
Smp_010260		xpa DNA repair protein family Schistosoma mansoni	10899.5	46
Smp_001940	hypothetical protein	hypothetical protein Schistosoma mansoni	10876.5	46
Smp_028080	serine palmitoyltransferase 1	Serine palmitoyltransferase 1	10243.5	46
Smp_113630	Antolefinin (Antolefinine), putative	Antolefinin (Antolefinine) Schistosoma mansoni	6369.5	46
Smp_126760	hypothetical protein	Proteasome activator complex subunit 4	87535	45
Smp_146900	DNAj (hsp40) homolog, subfamily C, member, putative	Molecular chaperone (DnaJ superfamily)	13148.5	45
Smp_210640	huntingtin interacting protein-related	Uncharacterized protein - translation - methyltransferase - mitochondrion - copper ion binding	11332	45
Smp_171080	hypothetical protein	hypothetical protein Schistosoma mansoni	8388.5	45
Smp_076990	hypothetical protein	hypothetical protein Smp_076990	7802	45
Smp_148980	suppressor of fused, putative	Uncharacterized protein - protein kinase binding - spinal cord dorsal/ventral patterning - skin development - negative regulation of smoothened	7358.5	45
Smp_000440	hypothetical protein	photoperiodism flowering - positive regulation of cell proliferation - nuclear mRNA splicing via spliceosome - nucleus - biological_process - RNA	51258.5	44
Smp_143570	hypothetical protein	component of oligomeric golgi complex 2 - cytosol - transport - membrane - Golgi transport complex - protein transport - protein transporter	20397.5	44
Smp_074060	hypothetical protein	hypothetical protein Schistosoma mansoni	20378.5	44
Smp_091770	protein farnesyltransferase alpha subunit, putative	Protein farnesyltransferase alpha subunit/protein geranylgeranyltransferase type I alpha subunit	13060	44
Smp_171530	beta-parvin-related	Alpha-parvin	10316.5	44
Smp_059920	hypothetical protein	hypothetical protein Schistosoma mansoni	9186.5	44
Smp_130800	ubiquitin specific protease 52 / poly(A) ribonuclease subunit pan2, putative	ubiquitin specific protease 52 / poly(A) ribonuclease subunit pan2 Schistosoma mansoni - 14 NetOglyc sites	5600	44
Smp_054230	hypothetical protein	centromere protein S Danio rerio	51673.5	43
Smp_001960	50S ribosomal protein L1, putative	50s ribosomal protein L1	14283	43
Smp_131860	hypothetical protein	28S ribosomal protein S18b mitochondrial precursor	13900.5	43
Smp_104440	hypothetical protein	Conserved secreted protein precursor - signalP detected	1879.5	43
Smp_010550	hypothetical protein	Hypothetical secreted mucin - signalP detected	71	43
Smp_210750	rotamase, putative	Peptidyl-prolyl cis-trans isomerase NIMA-interacting 4 - preribosome - rRNA processing - protein folding - spindle - cytoplasm - nucleolus	13469.5	42
Smp_133860	hypothetical protein	Med18 protein	11992	42
Smp_150780	queuine tRNA-ribosyltransferase, putative	queuine tRNA-ribosyltransferase Schistosoma mansoni	5878.5	42
Smp_035000	hypothetical protein	Conserved plasma membrane protein - 2 predicted membrane helices	19806.5	41
Smp_154620	hypothetical protein	hypothetical protein Smp_154620	15044.5	41
Smp_083650	cystathionine beta-lyase, putative	Cystathionine beta-lyases/cystathionine gamma-synthases	13579.5	41
Smp_142990	serine/threonine kinase	serine/threonine protein kinase Schistosoma mansoni	26379	40
Smp_064520	hypothetical protein	hypothetical protein Schistosoma mansoni	19709	40
Smp_174890	hypothetical protein	TATA box binding protein (Tbp)-associated factor RNA polymerase I A - transcription from RNA polymerase I promoter - protein binding - DNA binding	13511	40
Smp_154540	hypothetical protein	hypothetical protein Smp_154540	12948.5	40
Smp_165910	peptidase, putative	peptidase Schistosoma mansoni	12371	40
Smp_175660	B-cell receptor-associated protein-like protein	B-cell receptor-associated protein-like protein - signalP detected - 3 predicted membrane helices	10508	40
Smp_042280	hypothetical protein	ubiquitously-expressed transcript - protein folding - unfolded protein binding - prefoldin complex	10302.5	40
Smp_073800	hypothetical protein	hypothetical protein Schistosoma mansoni	5325	40
Smp_167500	ap endonuclease, putative	ap endonuclease	5210	40
Smp_210390	nucleotide binding protein 2 (nbp 2), putative	nucleotide binding protein 2 (nbp 2)	0	40
Smp_048990	beclin, putative	Beclin-1 - beta-amyloid metabolic process - neuron development - interspecies interaction between organisms - protein complex - positive regulation	15736	39
Smp_062250	myosin light chain, putative	myosin light chain Schistosoma mansoni	10120	39
Smp_149350	Uro-adherence factor A precursor, putative	cell surface glycoprotein - transferase - cell adhesion - external side of cell wall - 38 NetOglyc sites	8599	38
Smp_004550	hypothetical protein	NM_132090 CG3446 gene product in Schistosoma japonicum	6523.5	38
Smp_160450	hypothetical protein	Uncharacterized protein - ATP binding - cytidylate kinase - adenylate kinase	5903	38
Smp_170940	hypothetical protein	E3 ubiquitin-protein ligase BRE1	0	38
Smp_026190	hypothetical protein	Proto-oncogene tyrosine-protein kinase FYN	21532.5	37
Smp_139570	hypothetical protein	hypothetical protein Schistosoma mansoni	13008	37
Smp_139630	Lipopolysaccharide kinase, putative	protein kinase Schistosoma mansoni	12299	37
Smp_156940	hypothetical protein	hypothetical protein Schistosoma mansoni	10557	37
Smp_143740	uroporphyrinogen decarboxylase	Uroporphyrinogen decarboxylase	7569.5	37
Smp_165330	xpa-binding protein 1-related	xpa-binding protein 1-related Schistosoma mansoni	6878	37
Smp_024380	Arginine N-methyltransferase 2, putative	Guanidinoacetate methyltransferase	4036.5	37
Smp_164840	proteasome catalytic subunit 3 (T01 family)	proteasome catalytic subunit 3 (T01 family) Schistosoma mansoni	225.5	37
Smp_210410	peptidase Clp (S14 family)	peptidase Clp (S14 family)	105.5	37
Smp_104580	ribulose-phosphate 3-epimerase	D-ribulose-5-phosphate 3-epimerase	35675	36
Smp_133160	methyltransferase, putative	N2N2-dimethylguanosine tRNA methyltransferase	19141	36
Smp_144870	hypothetical protein	hypothetical protein Schistosoma mansoni	9100	36
Smp_196030	GTPase activating protein,putative	phosphatidylinositol 3-kinase regulatory subunit Culex quinquefasciatus	7598	36
Smp_088380	hypothetical protein	hypothetical protein Smp_088380	28370	35
Smp_092180	RPA-interacting protein, putative	RPA-interacting protein Schistosoma mansoni	26246	35
Smp_141720	3-keto-dihydrosphingosine reductase	Predicted 3-ketosphinganine reductase - 4 predicted membrane helices	10947.5	35
Smp_073720	arp2/3 complex 16 kD subunit (P16-arc), putative	GenBank Accession Number AJ291614 actin related protein 2/3 protein complex subunit p16 in Lumbricus rubellus	10121.5	35
Smp_166230	hypothetical protein	hypothetical protein Smp_166230	9689	35
Smp_157700	hypothetical protein	hypothetical protein Schistosoma mansoni	42170.5	34
Smp_124360	glutathione peroxidase, putative	glutathione peroxidase - signalP detected	27951	34
Smp_150040	Cell division protein kinase, putative	serine/threonine protein kinase Schistosoma mansoni	17723	34
Smp_091360	hypothetical protein	Uncharacterized protein - positive regulation of translation - ribosome binding - exon-exon junction complex - cytoplasm - nuclear-transcribed mRNA	7839.5	34
Smp_173910	nuclear movement protein related	Nuclear distribution protein NUDC	5091.5	34
Smp_005330	methionine-tRNA synthetase, putative	Methionyl-tRNA synthetase	3461	34
Smp_095010	sodium-dependent phosphate transporter, putative	sodium-dependent phosphate transporter - 9 predicted membrane helices	2208	34
Smp_181000	OUT-1 peptidase (C88 family)	OUT-1 peptidase (C88 family) Schistosoma mansoni	27890	33
Smp_053020	zinc finger protein, putative	Probable palmitoyltransferase ZDHHC4 - 6 predicted membrane helices	18830	33
Smp_005570	hypothetical protein	hypothetical protein Smp_005570	7146.5	33
Smp_196910	hypothetical protein	RNA polymerase II elongator associated protein	6316.5	33
Smp_052750	hypothetical protein	female lethal d - lateral inhibition - regulation of alternative nuclear mRNA splicing via spliceosome - sex determination - primary sex	5930	33
Smp_091990	histone deacetylase 1, 2 ,3, putative	histone deacetylase 1 2 3	2800.5	33
Smp_006190	hypothetical protein	m7GpppN-mRNA hydrolase - histone mRNA catabolic process	34841	32
Smp_198790	TATA-binding protein-associated phosphoprotein, putative	Uncharacterized protein - sequence-specific DNA binding - histone H3 acetylation - Ada2/Gcn5/Ada3 transcription activator complex	22371.5	32
Smp_133510	aldehyde dehydrogenase, putative	KRR1-interacting protein involved in 40S ribosome biogenesis	10373.5	32
Smp_012460	hypothetical protein	Protein asteroid homolog 1	8796	32
Smp_175200	hypothetical protein	hypothetical protein Schistosoma mansoni	7354	32
Smp_175850	nuclease-related	nuclease-related Schistosoma mansoni	4586	32
Smp_071470	hypothetical protein	Interferon regulatory factor 4 Schistosoma japonicum	4022.5	32
Smp_175530	pentatricopeptide repeat-containing protein, putative	Hypothetical secreted protein precursor - signalP detected	2218.5	32
Smp_056390	protein kinase	protein kinase	14970.5	31
Smp_160270	hypothetical protein	hypothetical protein Schistosoma mansoni	11811	31
Smp_055400	tubulin-specific chaperone B (tubulin folding cofactor B), putative	tubulin-specific chaperone B (tubulin folding cofactor B) Schistosoma mansoni	9299.5	31
Smp_063760	hypothetical protein	hypothetical protein Schistosoma mansoni	4191.5	31
Smp_097240	hypothetical protein	hypothetical protein Smp_097240.1	2996	31
Smp_211150	ATP-dependent RNA helicase, putative	Calcium/calmodulin-dependent serine protein kinase/membrane-associated guanylate kinase	39056	30
Smp_095140	Hypothetical protein, putative	hypothetical protein Schistosoma mansoni	13968	30
Smp_178530	hypothetical protein	Maverick_C-Int	9657.5	30
Smp_154280	hypothetical protein	Uncharacterized protein - COPI vesicle coat	8716	30
Smp_092570	NADH-ubiquinone oxidoreductase mitochondrial precursor, putative	Uncharacterized protein - negative regulation of cell growth - reactive oxygen species metabolic process - induction of apoptosis - NADH	7795.5	30
Smp_133390	restin-like	Major facilitator superfamily permease - Cdc91p - signalP detected - 7 predicted membrane helices	7674	30
Smp_127340	NADH-ubiquinone oxidoreductase fe-s protein 2 (ndufs2), putative	NADH:ubiquinone oxidoreductase NDUFS2/49 kDa subunit	6782.5	30
Smp_079570	hypothetical protein	hypothetical protein Schistosoma mansoni	22584	29
Smp_018030	hypothetical protein	Vacuolar protein sorting-associated protein 72 homolog	14541	29
Smp_049890	WD-repeat protein, putative	hypothetical protein Schistosoma mansoni	10216.5	29
Smp_006750	fasting-inducible integral membrane protein tm6p1-related	Uncharacterized protein - induction of apoptosis - Golgi apparatus - lysosome - signalP detected - 6 predicted membrane helices	9855.5	29
Smp_171180	hypothetical protein	Uncharacterized protein - transcriptional repressor complex - ATP-dependent helicase - induction of apoptosis - cytoplasm - ATP binding - nucleic	8002.5	29
Smp_033140	hypothetical protein	tRNA intron endonuclease	5905	29
Smp_136960	sideroflexin 1,2,3, putative	Sideroflexin	3466	29
Smp_012720	coronin, putative	coro - mitotic spindle - adult somatic muscle development - actin cytoskeleton - actin binding	2435	29
Smp_143290	hypothetical protein	hypothetical protein Smp_143290 - 15 NetOglyc sites	17960.5	28
Smp_122730	hypothetical protein	FtsJ-like RNA methyltransferase - signalP detected	17793.5	28
Smp_171650	eps-15-related	Epidermal growth factor receptor substrate 15-like 1	13669.5	28
Smp_173470	hypothetical protein	Mucin 68D - extracellular region - chitin binding - chitin metabolic process - structural constituent of peritrophic membrane	6548	28
Smp_181240	glutamyl-tRNA(gln) amidotransferase subunit B (mitochondrial and prokaryotic) pet112-related	Glutamyl-tRNA amidotransferase subunit B - 16 NetOglyc sites	5828.5	28
Smp_167310	methionyl-tRNA formyltransferase, putative	Methionyl-tRNA formyltransferase Translation	5601.5	28
Smp_148700	hypothetical protein	Leukocyte receptor cluster member 9 Schistosoma japonicum	5410.5	28
Smp_168520	acetyl-CoA synthetase	acyl-CoA synthetase short-chain family member 2 - propionate biosynthetic process - acetate biosynthetic process - acetyl-CoA biosynthetic process -	2155.5	28
Smp_176070	hypothetical protein	Uncharacterized protein - signal transduction - intracellular	23918.5	27
Smp_067440	hypothetical protein	Probable inactive serine/threonine-protein kinase lvsG	13286	27
Smp_064510	rna-binding protein nob1, putative	Predicted RNA-binding protein Nob1p involved in 26S proteasome assembly	11600.5	27
Smp_164760	hypothetical protein	cell adhesion molecule Schistosoma mansoni	8880	27
Smp_084810	hypothetical protein	Ribonucleases P/MRP protein subunit POP1	8274.5	27
Smp_134940	hypothetical protein	Nitric oxide-associated protein 1 - extrinsic to mitochondrial inner membrane - mitochondrial translation - ribosome biogenesis - regulation of	7672.5	27
Smp_020060	hypothetical protein	hypothetical protein Smp_020060	6839.5	27
Smp_158920	uracil-DNA glycosylase, putative	Uracil DNA glycosylase	6792.5	27
Smp_044440	alcohol dehydrogenase, putative	Alcohol dehydrogenase class III	4778.5	27
Smp_044470	hypothetical protein	hypothetical protein Schistosoma mansoni	4077.5	27
Smp_087860	phosphomannomutase	Phosphomannomutase	2728.5	27
Smp_036950	hypothetical protein	hypothetical protein Schistosoma mansoni	0	27
Smp_012670	hypothetical protein	hypothetical protein Schistosoma mansoni	0	27
Smp_138180	methyl-cpg binding protein, mbd, putative	Uncharacterized protein - C2H2 zinc finger domain binding - cellular protein complex assembly - maternal behavior - regulation of cell proliferation	24921.5	26
Smp_123165	dynactin P62 subunit, putative	Dynactin subunit p62 - 13 NetOglyc sites	9291	26
Smp_091740	hypothetical protein	Trafficking protein particle complex subunit 2-like protein - perinuclear region of cytoplasm - ER to Golgi vesicle-mediated transport - Golgi	8423	26
Smp_043930	hypothetical protein	hypothetical protein Schistosoma mansoni	8002.5	26
Smp_126200	hypothetical protein	Nitrogen permease regulator 2	6857	26
Smp_044250	subfamily M67C unassigned peptidase (M67 family)	subfamily M67C unassigned peptidase (M67 family) Schistosoma mansoni	5661	26
Smp_019630	aminoacylase (M20 family)	Aminoacylase ACY1	4944	26
Smp_009250	hypothetical protein	MYND-type zinc finger-containing proteinRhoGAP domain-containing protein - regulation of Rac protein signal transduction - Rac GTPase activator -	3982.5	26
Smp_160100	hypothetical protein	Probable serine/threonine-protein kinase cdc7	1751.5	26
Smp_094660	phosphate transporter, putative	Na+/Pi symporter - signalP detected - 7 predicted membrane helices	1724	26
Smp_146680	annexin, putative	Metal transporter CNNM2 - 5 predicted membrane helices	356	26
Smp_171260	thyroid hormone receptor interactor, putative	thyroid hormone receptor interactor	13474	25
Smp_124490	retinoblastoma-binding protein-related	Uncharacterized conserved protein	7276	25
Smp_136290	eukaryotictranslation initiation factor 3 subunit, putative	Eukaryotic translation initiation factor 3 subunit D	3092.5	25
Smp_001095	hypothetical protein	Tudor domain-containing protein 3 - methylated histone residue binding - nucleus - transcription coactivator - chromatin binding	0	25
Smp_135540	Protein VTS1, putative	protein kinase TKL grouptyrosine kinase-like proteinARK family protein kinase - protein phosphorylation - ATP binding - protein kinase -	22939.5	24
Smp_078900	enhancer of zeste, ezh, putative	Transcriptional repressor EZH1	13077	24
Smp_173690	hypothetical protein	hypothetical protein Smp_173690	10436	24
Smp_019380	eukariotic translation initiation factor 2b, epsilon subunit, putative	eukariotic translation initiation factor 2bepsilon subunit	9868	24
Smp_131000	harp (smarcal1)-related	Chromatin remodeling protein HARP/SMARCAL1 DEAD-box superfamily	9248.5	24
Smp_146630	zinc finger protein, putative	probable palmitoyltransferase ZDHHC12-like - signalP detected - 4 predicted membrane helices	6034	24
Smp_076580	short chain dehydrogenase, putative	Dehydrogenases with different specificities (related to short-chain alcohol dehydrogenases) - signalP detected	4155	24
Smp_053800	mitochondrial carrier, putative	mitochondrial carrier protein Schistosoma mansoni	2701	24
Smp_021280	arv1, putative	Protein ARV1 - regulation of cholesterol metabolic process - cholesterol transport - integral to membrane - bile acid metabolic process - - 4 predicted membrane helices	1310.5	24
Smp_024220	hypothetical protein	hypothetical protein Smp_024220	0	24
Smp_211190	williams-beuren syndrome critical region protein, putative	williams-beuren syndrome critical region protein	26218.5	23
Smp_146910	choline o-acyltransferase, putative	Carnitine O-acyltransferase CROT	25794	23
Smp_008660	gelsolin, putative	Gelsolin-like protein 1 - actin filament capping - actin filament severing - actin nucleation - actin filament fragmentation - actin filament	11418.5	23
Smp_074010	8-oxoguanine DNA glycosylase, putative	8-oxoguanine DNA glycosylase	11131	23
Smp_005390	acetolactate synthase	Thiamine pyrophosphate-requiring enzyme	8193.5	23
Smp_000700	hypothetical protein	histone deacetylase binding - negative regulation of gene expression - cytoplasm - zinc ion binding	4364	23
Smp_133700	udp-glucose glycoprotein:glucosyltransferase, putative	UDP-glucose:glycoprotein glucosyltransferase - signalP detected	3674.5	23
Smp_020050	cop9 signalosome complex subunit, putative	COP9 signalosome complex subunit 2 (Fragment)	3420.5	23
Smp_161790	hypothetical protein	hypothetical protein Smp_161790.2	2875	23
Smp_115340	acetyltransferase (gnat) family containing protein, putative	acetyltransferase (gnat) family containing protein Schistosoma mansoni	2458	23
Smp_082860	tryptophanyl-tRNA synthetase, putative	Cytoplasmic tryptophanyl-tRNA synthetase	2308.5	23
Smp_210650	huntingtin interacting protein-related	Histone-lysine N-methyltransferase SETD2 - embryonic placenta morphogenesis - pericardium development - coronary vasculature morphogenesis -	1964	23
Smp_175550	lsm1, putative	Small Nuclear ribonucleoprotein splicing factor	42972.5	22
Smp_074940	family S9 non-peptidase homologue (S09 family)	family S9 non-peptidase homologue (S09 family) Schistosoma mansoni	18337.5	22
Smp_074880	RP140-upstream , putative	Conserved plasma membrane protein - 2 predicted membrane helices	16450	22
Smp_045760	hypothetical protein	tRNA modification enzyme	15372	22
Smp_072110	programmed cell death, putative	programmed cell death protein Schistosoma mansoni	13097	22
Smp_148630	hypothetical protein	hypothetical protein Schistosoma mansoni	10725	22
Smp_130610	tRNA (guanine-N(7)-)-methyltransferase, putative	tRNA (guanine-N(7)-)-methyltransferase Schistosoma mansoni	6167	22
Smp_149880	hypothetical protein	Predicted sugar transporter - 8 predicted membrane helices	4942	22
Smp_003140	sorting nexin, putative	sorting nexin Schistosoma mansoni	4040	22
Smp_143920	hypothetical protein	Predicted cleavage and polyadenylation specificity factor (CPSF subunit)	2501.5	22
Smp_067400	zinc binding dehydrogenase, putative	Zinc-binding oxidoreductase	2165	22
Smp_147600	nedd4-binding protein 2, putative	Uncharacterized protein - response to toxin - adult locomotory behavior - cyclic nucleotide catabolic process - membrane - axonogenesis - RNA - signalP detected	1831	22
Smp_147630	ADP-ribosylglycohydrolase, putative	ADP-ribosylglycohydrolase Posttranslational modification	1283.5	22
Smp_211300	protein arginine n-methyltransferase, putative	Uncharacterized protein - protein localization in Golgi apparatus - protein stabilization - Golgi transport complex - intracellular protein transport	1200	22
Smp_165320	hypothetical protein	Uncharacterized protein - manganese ion binding - histone mRNA catabolic process - protein homodimerization - mRNA polyadenylation - plasma membrane	193.5	22
Smp_186960	pol-related	Jockey_Ele1_ORF2 -h 1e-120 -j 4	0	22
Smp_073560	G beta-like protein gbl	G beta-like protein gbl Schistosoma mansoni	0	22
Smp_022150	RWD domain-containing protein, putative	RWD domain-containing protein - 12 NetOglyc sites	0	22
Smp_059660	hypothetical protein	hypothetical protein Schistosoma mansoni	17009	21
Smp_019620	hypothetical protein	hypothetical protein Schistosoma mansoni	9087	21
Smp_058050	tex protein-relatedtranscription accessory protein (S1 rna binding domain)	tex protein-relatedtranscription accessory protein (S1 rna binding domain) Schistosoma mansoni	8815.5	21
Smp_136350	Ribonuclease P/MRP protein subunit POP5, putative	Ribonuclease P/MRP protein subunit POP5 Schistosoma mansoni	7635	21
Smp_090820	CDP-diacylglycerol--glycerol-3-phosphate 3-phosphatidyltransferase	Phosphatidylglycerolphosphate synthase	3962.5	21
Smp_102750	hypothetical protein	hypothetical protein Smp_102750	275	21
Smp_162030	folylpolyglutamate synthase	Folylpolyglutamate synthase	57	21
Smp_168760	hypothetical protein	hypothetical protein Smp_168760	54	21
Smp_211260	subfamily S1B unassigned peptidase (S01 family)	subfamily S1B unassigned peptidase (S01 family)	12	21
Smp_157810	hypothetical protein	39S ribosomal protein L37 mitochondrial Danio rerio	12	21
Smp_133050	hypothetical protein	parkin (ubiquitin E3 ligase prkn)	21251	20
Smp_142350	hypothetical protein	hypothetical protein Schistosoma mansoni	17103.5	20
Smp_134790	transcription initiation factor iid, 28 kD subunit-related	transcription initiation factor iid 28 kD subunit-related Schistosoma mansoni	14866.5	20
Smp_211220	soluble guanylate cyclase gcy, putative	soluble guanylate cyclase gcy	8920	20
Smp_131790	hypothetical protein	mitochondrion - cytochrome-c oxidase	8394.5	20
Smp_162650	Anoctamin, putative	Calcium-activated chloride channel - 8 predicted membrane helices	8283.5	20
Smp_210580	sad1/unc-84-like protein	sad1/unc-84-like protein	708	20
Smp_000890	mitotic phosphoprotein 44	Mitotic phosphoprotein	212.5	20
Smp_149040	phosphorylase B kinase alpha, kpb1, putative	Phosphorylase kinase	199	20
Smp_038530	map kinase phosphatase, putative	Dual specificity phosphatase	36011.5	19
Smp_153860	hypothetical protein	hypothetical protein Smp_153860.2	22010	19
Smp_160700	SET domain protein, putative	Probable histone-lysine N-methyltransferase NSD2	21762	19
Smp_045310	hypothetical protein	Small nuclear RNA activating complex (SNAPc) subunit SNAP43	18616	19
Smp_141320	jnk/sapk-associated protein, putative	Rab interacting lysosomal protein-like 1 - cytoplasm - cytosol - neuroprotection - molecular_function	10809.5	19
Smp_197220	60S ribosomal protein L35, putative	Dolichyl-diphosphooligosaccharide--protein glycosyltransferase subunit STT3A - signalP detected - 10 predicted membrane helices	8388.5	19
Smp_171670	WD-repeat protein, putative	microtubule associated complex	8055	19
Smp_196620	hypothetical protein	Glycerophosphoryl diester phosphodiesterase - 2 predicted membrane helices	4588.5	19
Smp_153430	arginyl-tRNA synthetase, putative	Arginyl-tRNA synthetase	2665	19
Smp_013690	hypothetical protein	Predicted signal transduction protein	2630	19
Smp_001360	thymidylate kinase	Thymidylate kinase/adenylate kinase	2393	19
Smp_044850	ribokinase, putative	Uncharacterized protein - D-ribose metabolic process - ribokinase	1761	19
Smp_175120	Alpha-(1,6)-fucosyltransferase (EC 2.4.1.68) (Glycoprotein 6-alpha-L-fucosyltransferase) (GDP-fucose--glycoprotein fucosyltransferase) (GDP-L-Fuc:N-acetyl-beta-D-glucosaminide alpha1,6-fucosyltransferase) (alpha1-6FucT) (Fucosyltransferase 8), putative	Alpha-(16)-fucosyltransferase (EC 2.4.1.68) (Glycoprotein 6-alpha-L-fucosyltransferase) (GDP-fucose--glycoprotein fucosyltransferase)	459	19
Smp_152690	radical sam proteins, putative	Predicted Fe-S oxidoreductase	30884.5	18
Smp_026700	tRNA-dihydrouridine synthase, putative	tRNA-dihydrouridine synthase	16868	18
Smp_045960	calcium binding atopy-related autoantigen	Mitochondrial aspartate/glutamate carrier protein Aralar/Citrin (contains EF-hand Ca2+-binding )	14253.5	18
Smp_170730	proteasome subunit alpha 1 (T01 family)	proteasome subunit alpha 1 (T01 family) Schistosoma mansoni	10673	18
Smp_038640	cactin-related	Cactin	10196.5	18
Smp_034400	adaptor-related protein complex	orange - compound eye pigmentation - protein transporter - intracellular protein transport - membrane coat - vesicle-mediated transport -	9386	18
Smp_054640	tetracycline-efflux transporter, putative	tetracycline-efflux transporter Schistosoma mansoni - signalP detected - 4 predicted membrane helices	6256	18
Smp_068760	hypothetical protein	SJCHGC05093 protein Schistosoma japonicum	5636	18
Smp_085150	phosphoglucomutase, putative	Phosphoglucomutase/phosphomannomutase	5608.5	18
Smp_198520	hypothetical protein	TAF8 RNA polymerase II TATA box binding protein (TBP)-associated factor - nucleolus - maintenance of protein location in nucleus - perinuclear	4447.5	18
Smp_083730	hypothetical protein	retinitis pigmentosa GTPase regulator b - microtubule-based movement - retina development in camera-type eye - retina layer formation - cilium	3616.5	18
Smp_174990	endo beta n-acetylglucosaminidase, putative	endo beta n-acetylglucosaminidase Schistosoma mansoni	3101	18
Smp_124020	heparan sulfate 6-o-sulfotransferase, putative	heparan sulfate 6-o-sulfotransferase Schistosoma mansoni	3010.5	18
Smp_167590	hypothetical protein	thyroid hormone receptor interactor 4 - receptor - nucleus - zinc ion binding - regulation of transcription DNA-dependent	2591	18
Smp_041050	hypothetical protein	nuclear receptor subfamily 0 group B member 2	1923.5	18
Smp_093820	glutamate dehydrogenase, putative	Glutamate/leucine/phenylalanine/valine dehydrogenases	1653	18
Smp_152850	hypothetical protein	FKBP-type peptidyl-prolyl cis-trans isomerase	153	18
Smp_054360	Adenine phosphoribosyltransferase, putative	Adenine phosphoribosyltransferase Schistosoma mansoni	137.5	18
Smp_098370	ubiquinone biosynthesis protein aarf(E.coli)/abc1, putative	Uncharacterized aarF domain-containing protein kinase 5	124	18
Smp_195110	KRAB-A domain-containing protein	Maverick_C-Int	0	18
Smp_171550	hypothetical protein	NADH:ubiquinone oxidoreductase B17.2 subunit	25675	17
Smp_122930	acyl-CoA dehydrogenase	acyl-CoA dehydrogenase	17100	17
Smp_016900	hypothetical protein	hypothetical protein Schistosoma mansoni	15228	17
Smp_033770	hypothetical protein	hypothetical protein Schistosoma mansoni	12361	17
Smp_211050	acylaminoacyl-peptidase (S09 family)	acylaminoacyl-peptidase (S09 family)	11542.5	17
Smp_025670	hypothetical protein	hypothetical protein Schistosoma mansoni	9230.5	17
Smp_048430	thioredoxin glutathione reductase	thioredoxin and glutathione reductase selenoprotein	7400	17
Smp_076950	solute carrier family 33 (acetyl-CoA transporter, putative	solute carrier family 33 (acetyl-CoA transporter - 9 predicted membrane helices	7084	17
Smp_165830	mitochondrial ribosomal protein S7, putative	mitochondrial ribosomal protein S7	5774.5	17
Smp_090010	molybdopterin cofactor synthesis protein A, putative	molybdopterin cofactor synthesis protein A	3425.5	17
Smp_067140	rab9 and, putative	rab9 and Schistosoma mansoni	2974	17
Smp_102160	synaptobrevin, putative	Synaptobrevin-like protein - 13 NetOglyc sites	2654	17
Smp_163320	ank repeat-containing, putative	Ankyrin	2256.5	17
Smp_073570	DNA-directed rna polymerase subunit rpb6, putative	DNA-directed rna polymerase subunit rpb6 Schistosoma mansoni	1539.5	17
Smp_072080	pyruvoyl tetrahydrobiopterin synthase, putative	6-pyruvoyl tetrahydrobiopterin synthase	791.5	17
Smp_137540	disulfide oxidoreductase, putative	Programmed cell death 8 (apoptosis-inducing factor)	358	17
Smp_169070	hypothetical protein	hypothetical protein Smp_169070	244.5	17
Smp_135720	Bloc1s2-like protein	Biogenesis of lysosome-related organelles complex 1 subunit 2	229.5	17
Smp_154140	site-1 peptidase (S08 family)	Membrane-bound transcription factor site-1 protease	218	17
Smp_157300	tyrosine kinase	Catalytic domain of Protein Tyrosine Kinases	87.5	17
Smp_155560	serpin, putative	serine protease inhibitors serpins	39945	16
Smp_007190	RNA lariat debranching enzyme, putative	RNA lariat debranching enzyme	17506.5	16
Smp_198210	aminopeptidase P1 (M24 family)	Xaa-Pro aminopeptidase	13048	16
Smp_021320	hypothetical protein	basic-leucine zipper (bZIP) transcription factor - regulation of cell differentiation - sequence-specific DNA binding - sorocarp development	10334.5	16
Smp_135140	high voltage-activated calcium channel beta subunit 1, putative	high voltage-activated calcium channel beta subunit 1 Schistosoma mansoni	5740.5	16
Smp_210560	Mername-AA168 protein (M67 family)	Conserved plasma membrane protein - 7 predicted membrane helices	4957.5	16
Smp_056860	snf5, putative	SWI/SNF related matrix associated actin dependent regulator of chromatin subfamily b member 1	4275.5	16
Smp_153890	fgf receptor activating protein, putative	fgf receptor activating protein Schistosoma mansoni - signalP detected - 3 predicted membrane helices	4005	16
Smp_006720	synaptobrevin, putative	Vesicle-associated membrane protein 2	3501	16
Smp_127780	hypothetical protein	hypothetical protein Schistosoma mansoni - 26 NetOglyc sites	2884.5	16
Smp_042550	sortingnexin-related	sortingnexin-related Schistosoma mansoni	858	16
Smp_165220	embryonic ectoderm development protein, putative	Transcriptional repressor EED/ESC/FIE required for transcriptional silencing WD repeat superfamily	769.5	16
Smp_126170	hypothetical protein	molting cycle collagen and cuticulin-based cuticle - GTPase activating protein binding - metal ion binding	537	16
Smp_160220	hypothetical protein	hypothetical protein Schistosoma mansoni	235	16
Smp_211080	ubiquitin-activating enzyme E1C, putative	ubiquitin-activating enzyme E1C	144	16
Smp_034010	12-lipoxygenase), putative	Arachidonate 12-lipoxygenase 12S-type - positive regulation of cell adhesion - positive regulation of cell proliferation - positive regulation of	11869.5	15
Smp_103280	hypothetical protein	Oligoketide cyclase/lipid transport protein	11686	15
Smp_180360	hypothetical protein	hypothetical protein Schistosoma mansoni	11207	15
Smp_162270	putative ATP synthase mitochondrial F1 complex assembly factor 2	F1-ATP synthase assembly protein	10200	15
Smp_069820	hypothetical protein	EMBRYO DEFECTIVE 2766 - nuclear envelope - protein binding - cytosol - structural constituent of nuclear pore - biological_process - nuclear pore	9258.5	15
Smp_006840	hypothetical protein	Conserved plasma membrane protein - 4 predicted membrane helices	8562.5	15
Smp_131090	cornichon, putative	Uncharacterized conserved protein with similarity to phosphopantothenoylcysteine synthetase/decarboxylase	8307.5	15
Smp_033540	carbonyl reductase, putative	human carbonyl reductase (NADPH) PIR Accession Number A61271; Method: conceptual translation supplied by author	7305	15
Smp_073990	hypothetical protein	hypothetical protein Smp_073990	7181	15
Smp_003700	hypothetical protein	Ribosomal protein S18domain-containing protein	5063.5	15
Smp_160810	amine oxidase, putative	Amine oxidase - signalP detected	5060.5	15
Smp_096290	hypothetical protein	Conserved plasma membrane protein - 3 predicted membrane helices	3022.5	15
Smp_171940	hypothetical protein	MTERF domain containing 1 - negative regulation of transcription DNA-dependent - transcription regulatory region DNA binding - transcription	2971	15
Smp_119980	hypothetical protein	Membrane component of ER protein translocation complex - 2 predicted membrane helices	2825.5	15
Smp_004470	Peroxiredoxin, Prx3	thioredoxin peroxidase 3 Schistosoma mansoni	2412	15
Smp_146110	hypothetical protein	DNA-directed RNA polymerase III subunit RPC3	2255	15
Smp_042430	hypothetical protein	Predicted alpha-helical protein potentially involved in replication/repair	2022	15
Smp_046790	glucose transport protein, putative	Solute carrier family 2 facilitated glucose transporter member 5 - 10 predicted membrane helices	1876	15
Smp_165100	hypothetical protein	hypothetical protein Smp_165100	1837	15
Smp_074510	GTP-binding protein alpha subunit, gna, putative	G-protein alpha subunit (small G protein superfamily)	1825	15
Smp_148440	hypothetical protein	PCI domain-containing protein 2 - positive regulation of mitotic cell cycle spindle assembly checkpoint - negative regulation of cysteine-type	1495	15
Smp_210330	hypothetical protein	Conserved plasma membrane protein - 8 predicted membrane helices	1129	15
Smp_123070	hypothetical protein	hypothetical protein Schistosoma mansoni	1022.5	15
Smp_064750	pantothenate kinase, putative	Pantothenate kinase PanK	922.5	15
Smp_103470	mago nashi protein homolog	Exon-exon junction complex Magoh component	700.5	15
Smp_148620	hypothetical protein	bromodomain-containing protein global transcription activatorCHR group proteinhelicase C-terminal domain-containing protein"	248.5	15
Smp_210380	nucleotide binding protein 2 (nbp 2), putative	Predicted ATPase nucleotide-binding	0	15
Smp_099870	elongation factor 1-alpha (ef-1-alpha), putative	elongation factor 1-alpha (ef-1-alpha) Schistosoma mansoni	0	15
Smp_059250	helicase, putative	Nuclear exosomal RNA helicase MTR4 DEAD-box superfamily	0	15
Smp_158190	organic solute transporter, putative	organic solute transporter Schistosoma mansoni - 5 predicted membrane helices	22157.5	14
Smp_097280	hypothetical protein	hypothetical protein Schistosoma mansoni	19615	14
Smp_210340	chromatin regulatory protein sir2, putative	chromatin regulatory protein sir2	16243.5	14
Smp_070780	UDP-glucose 4-epimerase	UDP-glucose 4-epimerase/UDP-sulfoquinovose synthase	15086	14
Smp_009550	DNA mismatch repair protein MLH1, putative	DNA mismatch repair protein - MLH1 family	12349	14
Smp_053460	glycosyltransferase, putative	glycosyltransferase Schistosoma mansoni - signalP detected - 5 predicted membrane helices	12017.5	14
Smp_173660	hypothetical protein	hypothetical protein Schistosoma mansoni	10544	14
Smp_048760	sumo-1-activating enzyme E1a, putative	SMT3/SUMO-activating complex AOS1/RAD31 component	9909.5	14
Smp_142380	hypothetical protein	Protein EMSY - chromatin modification - regulation of transcription DNA-dependent - transcription DNA-dependent - DNA repair - nucleus	8839	14
Smp_165840	translation elongation factor G, putative	Mitochondrial elongation factor	8628	14
Smp_083120	mitochondrial chaperone BCS1, putative	mitochondrial chaperone BCS1 Schistosoma mansoni	6941.5	14
Smp_038420	hypothetical protein	hypothetical protein Schistosoma mansoni	6940.5	14
Smp_160570	hypothetical protein	hypothetical protein Schistosoma mansoni	6081.5	14
Smp_145050	hypothetical protein	Predicted pseudouridylate synthase Translation	4395.5	14
Smp_063120	inosine triphosphate pyrophosphatase (itpase) (inosine triphosphatase), putative	Inosine triphosphate pyrophosphatase	3816.5	14
Smp_105080	endonuclease related	endonuclease related Schistosoma mansoni	3475.5	14
Smp_129970	Hypothetical protein, putative	Hypothetical protein	3032.5	14
Smp_146030	cytidine deaminase	Subunit of tRNA-specific adenosine-34 deaminase - 3 predicted membrane helices	2848.5	14
Smp_022500	hypothetical protein	hypothetical protein Smp_022500	1935	14
Smp_082790	tfiih, polypeptide, putative	RNA polymerase II transcription initiation/nucleotide excision repair factor TFIIH subunit TFB2	1899	14
Smp_128750	titin, putative	titin	1801.5	14
Smp_121610	set and mynd domain containing, putative	Predicted histone tail methylase containing SET domain	972	14
Smp_157930	leukocyte receptor cluster (lrc) member 4 protein, putative	leukocyte receptor cluster (lrc) member 4 protein - 6 predicted membrane helices	920.5	14
Smp_121130	mitochondrial carrier protein, putative	Conserved plasma membrane protein - 3 predicted membrane helices	679	14
Smp_145070	asparagine-rich antigen, putative	asparagine-rich antigen Schistosoma mansoni	659.5	14
Smp_082780	wiskott-aldrich syndrome protein, putative	Uncharacterized protein - actin cap - cellular protein complex localization - spindle localization - lamellipodium - protein complex assembly - actin - 16 NetOglyc sites	620.5	14
Smp_048080	hypothetical protein	hypothetical protein Schistosoma mansoni	104.5	14
Smp_136140	hypothetical protein	Negative elongation factor E	18895.5	13
Smp_166780	hypothetical protein	calcineurin binding protein 1 - nucleolus - negative regulation of cell death - protein phosphatase 2B binding - protein domain specific binding -	14226.5	13
Smp_198800	mucolipin, putative	Mucolipidin - 3 predicted membrane helices	9836	13
Smp_097710	hypothetical protein	Tubulin-specific chaperone C	8618.5	13
Smp_210530	tyrosyl-DNA phosphodiesterase, putative	tyrosyl-DNA phosphodiesterase 1 - 3'-tyrosyl-DNA phosphodiesterase - biological_process - double-strand break repair - DNA repair - cytoplasm -	7155.5	13
Smp_160080	hypothetical protein	Hypothetical secreted protein precursor - signalP detected	6202.5	13
Smp_019940	hypothetical protein	hypothetical protein Smp_019940.1	5996	13
Smp_078750	transmembrane 4 superfamily member, putative	Tetraspanin-13 - signalP detected - 4 predicted membrane helices	4320.5	13
Smp_143020	hypothetical protein	NOL1/NOP2/Sun domain family member 4 - methylation - biological_process - molecular_function - mitochondrion - mitochondrial large ribosomal subunit	4162	13
Smp_036930	hypothetical protein	hypothetical protein Smp_036930 - 18 NetOglyc sites	3670.5	13
Smp_066670	syntaxin, putative	Syntaxin 1A - synaptic vesicle fusion to presynaptic membrane - haltere development - intracellular protein transport - cytokinesis - integral to	3209.5	13
Smp_169510	PI3kinase, putative	cell surface glycoprotein - transferase - cell adhesion - external side of cell wall - 5 predicted membrane helices - 12 NetOglyc sites	2972.5	13
Smp_178210	hypothetical protein	interaptin - nuclear outer membrane-endoplasmic reticulum membrane network - cell-cell adhesion - spore germination - multicellular organismal	1409	13
Smp_127500	hypothetical protein	Low-density lipoprotein receptor domain class A	1397	13
Smp_053060	hypothetical protein	hypothetical protein Schistosoma mansoni	669	13
Smp_004080	mitochondrial 2-oxoglutarate/malate carrier protein, putative	solute carrier family 25 (mitochondrial carrier oxoglutarate carrier) member 11 - mitochondrion - mitochondrial inner membrane - transport - - 2 predicted membrane helices	524.5	13
Smp_126370	DNA-directed RNA polymerase II, putative	dna-directed RNA polymerase II	460.5	13
Smp_067590	hypothetical protein	hypothetical protein Schistosoma mansoni	202	13
Smp_169030	aspartyl-tRNA synthetase, putative	Asparaginyl-tRNA synthetase (mitochondrial)	168	13
Smp_008340	putative 5'-nucleotidase domain-containing proteinical protein	Similar to IMP-GMP specific 5'-nucleotidase	129.5	13
Smp_146760	hypothetical protein	histone-like transcription factor - biological_process - cellular_component - molecular_function	122	13
Smp_083990	cationic amino acid transporter, putative	Amino acid transporters - 11 predicted membrane helices	92.5	13
Smp_006250	sex comb on midleg homolog, putative	sex comb on midleg homolog 1 - anterior/posterior pattern specification - spermatogenesis - chromatin remodeling - chromocenter - nucleus - negative	52.5	13
Smp_144940	hypothetical protein	hypothetical protein Schistosoma mansoni	33.5	13
Smp_011010	hypothetical protein	hypothetical protein Smp_011010	0	13
Smp_050730	hypothetical protein	RNA polymerase II elongator complex subunit ELP2 WD repeat superfamily	12786	12
Smp_092810	hypothetical protein	Conserved plasma membrane protein - 3 predicted membrane helices	6288.5	12
Smp_000150	PHD zinc finger protein XAP135-related similar to PHD finger protein 10 isoform a	PHD finger protein 10 - npBAF complex - zinc ion binding - nervous system development - regulation of transcription DNA-dependent - transcription	5793.5	12
Smp_194030	G-protein signalling modulator, putative	Predicted G-alpha GTPase interaction protein contains GoLoco domain	5548.5	12
Smp_048930	Ran-binding protein, putative	Ran guanine nucleotide release factor - positive regulation of protein localization at cell surface - regulation of sodium ion transmembrane	4062.5	12
Smp_027880	hypothetical protein	prefoldin subunit 6 - protein folding - unfolded protein binding - prefoldin complex	3735	12
Smp_093580	ATP-dependent RNA helicase, putative	mRNA splicing factor ATP-dependent RNA helicase	3629	12
Smp_056640	huntingtin interacting protein-related	Spliceosomal protein FBP11/Splicing factor PRP40	3555	12
Smp_054820	hypothetical protein	N(alpha)-acetyltransferase 35 NatC auxiliary subunit - multicellular organismal development - cytoplasm - smooth muscle cell proliferation - blood	3519	12
Smp_084910	hypothetical protein	hypothetical protein Schistosoma mansoni	3257.5	12
Smp_170200	retinaldehyde binding protein-related	tocopherol (alpha) transfer protein-like - transporter - transport - intracellular	2844	12
Smp_146070	hypothetical protein	hypothetical protein Schistosoma mansoni - 11 NetOglyc sites	2713.5	12
Smp_047410	hypothetical protein	hypothetical protein Smp_047410	2532	12
Smp_159900	lamin, putative	Nuclear envelope protein lamin intermediate filament superfamily	1998.5	12
Smp_155770	hypothetical protein	hypothetical protein Schistosoma mansoni	1879.5	12
Smp_139010	hypothetical protein	GATA zinc finger domain-containing protein 14" species:44689 "Dictyostelium discoideum" GO:0003700 "sequence-specific DNA binding transcription	1812.5	12
Smp_149660	hypothetical protein	hypothetical protein Smp_149660	1371	12
Smp_002600	lysosomal Pro-Xaa carboxypeptidase (S28 family)	Prolylcarboxypeptidase (angiotensinase C) - signalP detected	1360	12
Smp_153230	hypothetical protein	Fibrocystin-L - integral to membrane - immune response - cytosol - extracellular space - receptor - 4 predicted membrane helices	805.5	12
Smp_017650	family U48 unassigned peptidase (U48 family)	Conserved membrane protein	394.5	12
Smp_009530	deoxycytidylate deaminase, putative	Deoxycytidylate deaminase	316.5	12
Smp_168660	vesicle docking protein P115, putative	ER-Golgi vesicle-tethering protein p115	231.5	12
Smp_161150	hypothetical protein	hypothetical protein Smp_161150	122.5	12
Smp_172560	hypothetical protein	hypothetical protein Smp_172560	117	12
Smp_150820	acyl-CoA thioesterase-related	acyl-CoA thioesterase-related	89	12
Smp_191360	mitochondrial gtpase, putative	Conserved secreted protein precursor - signalP detected	0	12
Smp_183860	hypothetical protein	Bell_all	47107	11
Smp_059800	trans-prenyltransferase, putative prenyl transferase	Geranylgeranyl pyrophosphate synthase/Polyprenyl synthetase	25971	11
Smp_123520	rna m5u methyltransferase, putative	tRNA uracil-5-methyltransferase	6742.5	11
Smp_096760	phosphoglycerate mutase	phosphoglycerate mutase - phagocytic vesicle - glycolysis - gluconeogenesis - cytosol - phosphoglycerate mutase	6283.5	11
Smp_102930	hypothetical protein	receptor CCR1	6125	11
Smp_136770	bcl7a, putative	B-cell CLL/lymphoma 7 protein family member A - negative regulation of transcription DNA-dependent - cellular_component - molecular_function	5175	11
Smp_031990	glutamyl-tRNA(Gln) amidotransferase subunit A, putative	Uncharacterized protein - glutamyl-tRNA(Gln) amidotransferase complex - mitochondrial translation - glutaminyl-tRNA synthase (glutamine-hydrolyzing)	3822.5	11
Smp_139060	hypothetical protein	Probable protein phosphatase DDB_G0282105	3786	11
Smp_048940	williams-beuren syndrome critical region protein- related	SJCHGC07023 protein Schistosoma japonicum	1892.5	11
Smp_050760	hypothetical protein	Conserved plasma membrane protein - 2 predicted membrane helices - Membrane anchor detected	1735	11
Smp_181480	hypothetical protein	hypothetical protein Schistosoma mansoni	1382.5	11
Smp_146060	tuberin, putative	Uncharacterized protein - regulation of small GTPase mediated signal transduction - cytoplasm - GTPase activator	1307	11
Smp_059690	kappa B-ras, putative	Ras family small GTPase	1215	11
Smp_007960	4-hydroxyphenylpyruvate dioxygenase, putative	4-hydroxyphenylpyruvate dioxygenase	1067	11
Smp_016990	hypothetical protein	chloride channel nucleotide-sensitive 1A Schistosoma japonicum	830	11
Smp_158840	hypothetical protein	hypothetical protein Schistosoma mansoni	727.5	11
Smp_175680	hypothetical protein	hypothetical protein Smp_175680	417.5	11
Smp_178490	solute carrier family 35 member d1, putative	UDP-glucuronic acid/UDP-N-acetylgalactosamine transporter - signalP detected - 10 predicted membrane helices	161	11
Smp_012440	glucose transport protein, putative	solute carrier family 2 (facilitated glucose transporter) member 3 - substrate-specific transmembrane transporter - integral to membrane - - signalP detected - 12 predicted membrane helices	57.5	11
Smp_161870	hypothetical protein	hypothetical protein Schistosoma mansoni	34.5	11
Smp_183020	hypothetical protein	hypothetical protein Smp_183020.6 Schistosoma mansoni	21	11
Smp_124110	smad nuclear interacting protein, putative	smad nuclear interacting protein	11	11
Smp_135400	alanyl-tRNA synthetase, putative	Cytoplasmic and mitochondrial alanyl-tRNA synthetase - metal ion binding - translation - aminoacyl-tRNA ligase - tRNA binding - ligase - RNA binding	0	11
Smp_128630	hypothetical protein	hypothetical protein Schistosoma mansoni	0	11
Smp_165570	ras-dva small gtpase, putative	ras-dva small gtpase Schistosoma mansoni	0	11
Smp_151770	mitochondrial ribosomal protein L2, putative	mitochondrial ribosomal protein L2	39936	10
Smp_130600	ariadne-1 protein homolog (ari-1) (ubiquitin- conjugating enzyme E2- binding protein 1), putative	ariadne-1 protein homolog (ari-1) (ubiquitin-conjugating enzyme E2-binding protein 1) Schistosoma mansoni	24063	10
Smp_168310	glycerol-3-phosphate dehydrogenase, putative	Glycerol-3-phosphate dehydrogenase/dihydroxyacetone 3-phosphate reductase - signalP detected	10789	10
Smp_073470	Nuclear Receptor subfamily - retinoid-x-receptor (RXR)	retinoid-x-receptor (RXR) Schistosoma mansoni	8517.5	10
Smp_057230	seryl-tRNA synthetase	Seryl-tRNA synthetase	7403	10
Smp_121440	hypothetical protein	Selenocysteine insertion sequence-binding protein 2 - translation - mitochondrion - nucleus - mRNA 3'-UTR binding	6440	10
Smp_058130	mitochondrial carrier protein-related	Mitochondrial solute carrier protein	4631.5	10
Smp_011120	methionyl aminopeptidase 2 (M24 family)	Methionine aminopeptidase 2	3876	10
Smp_139600	zinc finger protein, putative	zinc finger protein Schistosoma mansoni	2819	10
Smp_024670	chromatin regulatory protein sir2, putative	chromatin regulatory protein sir2 Schistosoma mansoni	2664	10
Smp_023660	U3 small nucleolar ribonucleoprotein protein MPP10, putative	U3 small nucleolar ribonucleoprotein protein MPP10 Schistosoma mansoni	1988.5	10
Smp_012690	zinc finger protein, putative	zinc finger protein Schistosoma mansoni	1984.5	10
Smp_136260	family C44 unassigned peptidase (C44 family)	Glucosamine 6-phosphate synthetases contain amidotransferase and phosphosugar isomerase	1983.5	10
Smp_204770		Citrate synthase	1701.5	10
Smp_136280	regulator of telomere elongation helicase 1 rtel1, putative	DNA repair helicase	1414.5	10
Smp_050160	polycomb-m33 interacting protein ring1b, putative	E3 ubiquitin-protein ligase RING1	1288.5	10
Smp_075770	hypothetical protein	myosin IIIA - nucleotide binding - myosin complex - motor - protein phosphorylation - ATP binding - protein kinase - 22 NetOglyc sites	1224.5	10
Smp_006680	hypothetical protein	SJCHGC06127 protein Schistosoma japonicum	962	10
Smp_172120	hypothetical protein	hypothetical protein Schistosoma mansoni	865	10
Smp_128120	polybromo-1, putative	Protein polybromo-1 - transcription DNA-dependent - regulation of transcription DNA-dependent - chromatin modification - nucleus - DNA binding - 12 NetOglyc sites	612	10
Smp_140430	adenosine deaminase-related	Adenine deaminase/adenosine deaminase	355	10
Smp_038030	adenylosuccinate lyase	Adenylosuccinate lyase	312.5	10
Smp_175070	hypothetical protein	hypothetical protein Smp_175070	135.5	10
Smp_017010	hypothetical protein	Eukaryotic translation initiation factor 4 gamma 3	0	10
Smp_032760	ribosomal protein S11, putative	ribosomal protein S11 Schistosoma mansoni	0	10
Smp_079810	hypothetical protein	Uncharacterized protein - translation release factor	12025	9
Smp_068090	zinc phosphodiesterase, putative	ribonuclease Z - signalP detected	10476.5	9
Smp_003710	tropomodulin, putative	striated muscle thin filament - negative regulation of actin filament depolymerization - actin filament binding - pointed-end actin filament capping	8342	9
Smp_157100	sphingoid long chain base kinase	Sphingosine kinase involved in sphingolipid metabolism	6618	9
Smp_034530	hes-B related	Mitochondrial Fe-S cluster biosynthesis protein ISA2 (contains a HesB-like domain)	5374.5	9
Smp_052640	hypothetical protein	hypothetical protein Schistosoma mansoni	4773.5	9
Smp_017450	hypothetical protein	Ribosomal protein S25 Schistosoma japonicum	4728.5	9
Smp_140830	hypothetical protein	hypothetical protein Schistosoma mansoni	3951	9
Smp_153850	hypothetical protein	hypothetical protein Smp_153850	3863	9
Smp_161380	DNA polymerase gamma, putative	Mitochondrial DNA polymerase gamma catalytic subunit	3816	9
Smp_019340	transmembrane 4 superfamily member, putative	tetraspanin 3 - 4 predicted membrane helices - Membrane anchor detected	3488	9
Smp_038830	Mername-AA194 putative peptidase (S09 family)	peptidase Schistosoma mansoni - 11 NetOglyc sites	3314	9
Smp_125460	zinc finger protein, putative	E3 ubiquitin-protein ligase RNF13	2973.5	9
Smp_003130	udp-glucose pyrophosphatase, putative	udp-glucose pyrophosphatase	2715.5	9
Smp_046930	o-linked n-acetylglucosamine transferase, ogt, putative	O-linked N-acetylglucosamine transferase OGT	2610	9
Smp_210320	hypothetical protein	Homocysteine S-methyltransferase	2129.5	9
Smp_050540	orotidine 5'-phosphate decarboxylase orotate phosphoribosyltransferase	orotate phosphoribosyltransferase; orotidine 5'-phosphate decarboxylase Schistosoma mansoni	2118.5	9
Smp_027370	nedd8-conjugating enzyme nce2, putative	SJCHGC06126 protein Schistosoma japonicum	2111.5	9
Smp_101230	phenylalanyl-tRNA synthetase alpha chain, putative	Phenylalanyl-tRNA synthetase beta subunit	1936.5	9
Smp_146430	beta-1,4-galactosyltransferase, putative	beta-14-galactosyltransferase - Membrane anchor detected	1899	9
Smp_119260	hypothetical protein	hypothetical protein Smp_119260	1513.5	9
Smp_166320	hypothetical protein	hypothetical protein Schistosoma mansoni	1483.5	9
Smp_025570	diphthine synthase, putative	Diphthine synthase	1229.5	9
Smp_137590	ribosomal RNA methyltransferase, putative	ribosomal RNA methyltransferase	1038	9
Smp_012780	sarm1, putative	SARM protein (with sterile alpha and armadillo motifs)	1012	9
Smp_128950	tankyrase, putative	Ankyrin	938	9
Smp_033760	hypothetical protein	hypothetical protein Schistosoma mansoni	894	9
Smp_164260	hypothetical protein	bromodomain-containing proteinprotein kinase Atypical groupBRD family protein kinaseGTE group protein - protein phosphorylation - ATP binding -	775	9
Smp_167000	testis specific protein , putative	testis specific protein Schistosoma mansoni	702.5	9
Smp_029750	hypothetical protein	hypothetical protein Schistosoma mansoni	553.5	9
Smp_026300	hypothetical protein	Ribosomal RNA processing protein 36 homolog - ribosomal small subunit biogenesis - rRNA processing - nucleolus	539.5	9
Smp_040960	zinc finger protein, putative	Uncharacterized protein - regulation of transcription DNA-dependent - zinc ion binding - intracellular - nucleic acid binding	494.5	9
Smp_038980	hypothetical protein	Fcf2 pre-rRNA processing	480	9
Smp_072800	DNA-directed RNA polymerase I, putative	DNA-directed RNA polymerase I Schistosoma mansoni	337	9
Smp_089180	ubiquitin-specific peptidase 7 (C19 family)	Ubiquitin carboxyl-terminal hydrolase 7	336.5	9
Smp_166080	striatin, putative	Uncharacterized protein - armadillo repeat domain binding - protein phosphatase 2A binding - protein complex binding - Wnt receptor signaling pathway	209	9
Smp_007210	rab6 gtpase activating protein, gapcena (rabgap1 protein), putative	Rab GTPase-activating protein 1 - positive regulation of GTPase - tubulin binding - cell cycle - cytosol - microtubule associated complex -	124.5	9
Smp_100110	hypothetical protein	hypothetical protein Schistosoma mansoni	123.5	9
Smp_210980	protein phosphatase-1, putative	protein phosphatase-1	104.5	9
Smp_164340	afadin (af-6 protein), putative	myeloid/lymphoid or mixed-lineage leukemia (trithorax homolog Drosophila); translocated to 4 - nucleolus - cell adhesion molecule binding - apical	95	9
Smp_042210	origin recognition complex subunit, putative	Origin recognition complex subunit 4	48	9
Smp_096270	valine-tRNA ligase	Valyl-tRNA synthetase	26.5	9
Smp_003760	hypothetical protein	hypothetical protein Schistosoma mansoni	15.5	9
Smp_158850	hypothetical protein	hypothetical protein Schistosoma mansoni	13630.5	8
Smp_000630	isochorismatase family protein, putative	mitochondrial associated endoribonuclease MAR1-isochorismatase superfamily	11794.5	8
Smp_089640	succinate dehydrogenase iron-sulfur protein, putative	Succinate dehydrogenase Fe-S protein subunit - signalP detected	9963	8
Smp_001020	a/g-specific adenine dna glycosylase (ec 3.2.2.-) (muty homolog)(mmyh)-related	A/G-specific adenine DNA glycosylase	4832.5	8
Smp_100070	hypothetical protein	hypothetical protein Schistosoma mansoni	4233	8
Smp_070030	snf7-related	Predicted assembly/vacuolar sorting protein	2815.5	8
Smp_143560	hypothetical protein	Uncharacterized protein - protein K48-linked ubiquitination - positive regulation of canonical Wnt receptor signaling pathway - poly-ADP-D-ribose	2629.5	8
Smp_121880	butyrate induced transcript, putative	3-hydroxyacyl-CoA dehydratase - 5 predicted membrane helices	2384	8
Smp_198680	heat shock protein 70 (hsp70)-interacting protein, putative	heat shock protein 70 (hsp70)-interacting protein	1814.5	8
Smp_155740	heat shock protein, putative	Heat shock protein 75 kDa mitochondrial	1721.5	8
Smp_124730	choline-phosphate cytidylyltransferase	Phosphorylcholine transferase/cholinephosphate cytidylyltransferase	1684	8
Smp_168170	hypothetical protein	Purple acid phosphatase	1674.5	8
Smp_153770	DNA repair endonuclease xp-f / mei-9 / rad1, putative	Structure-specific endonuclease ERCC1-XPF catalytic component XPF/ERCC4	1365	8
Smp_141770	glycerol kinase, putative	glycerol kinase	1347.5	8
Smp_131250	NDRG4 protein (S33 family)	NDRG4 protein (S33 family) Schistosoma mansoni	1318.5	8
Smp_004480	red protein (ik factor) (cytokine ik), putative	red protein (ik factor) (cytokine ik) Schistosoma mansoni	1318	8
Smp_037530	Thioredoxin (mitochondrial), Trx M	Thioredoxin-like protein	1240	8
Smp_098090	hypothetical protein	Transcriptional regulator - signalP detected	1123	8
Smp_155870	mitochondrial import inner membrane translocase subunit tim17, putative	mitochondrial import inner membrane translocase subunit Tim17 Schistosoma mansoni - 4 predicted membrane helices - 11 NetOglyc sites	1102	8
Smp_131960	hypothetical protein	Sec5 subunit of exocyst complex	992	8
Smp_211090	peptide chain release factor, putative	Protein chain release factor A Translation	750	8
Smp_151080	rex4-related (xpmc2)	DEDDh 3'-5' exonuclease domain of RNA exonuclease 4	725	8
Smp_025550	protein arginine n-methyltransferase, putative	Protein arginine N-methyltransferase 7 - peptidyl-arginine omega-N-methylation - protein-arginine omega-N symmetric methyltransferase -	692	8
Smp_028930	thioredoxin domain containing protein 9-related	ATP binding protein	640.5	8
Smp_004360	hypothetical protein	hypothetical protein Schistosoma mansoni	455	8
Smp_080620	hypothetical protein	asteroid homolog 1 (Drosophila) - cellular_component - biological_process - molecular_function	213	8
Smp_129310	inositol polyphosphate multikinase, putative	Inositol polyphosphate multikinase component of the ARGR transcription regulatory complex	44	8
Smp_170260	hypothetical protein	histone-like transcription factor - biological_process - cellular_component - molecular_function	32.5	8
Smp_146600	Rho GTPase, putative	ras homolog gene family member C - plasma membrane - nucleus - cytosol - protein binding - signal transduction - signal transducer	32	8
Smp_155750	bile acid beta-glucosidase-related	Predicted bile acid beta-glucosidase	31.5	8
Smp_900020	NADH dehydrogenase subunit 6	Conserved plasma membrane protein - 4 predicted membrane helices - Membrane anchor detected	27	8
Smp_119920	ribosomal protein S9, putative	ribosomal protein S9 Schistosoma mansoni	0	8
Smp_153700	protein phosphatase 1 binding protein, putative	protein phosphatase 1 binding protein Schistosoma mansoni	0	8
Smp_164000	TPA_exp: ORF3, putative	ORF3 Schistosoma mansoni	0	8
Smp_171030	short chain dehydrogenase, putative	short chain dehydrogenase Schistosoma mansoni	0	8
Smp_086960	lipoate-protein ligase, putative	Lipoate-protein ligase A	41279	7
Smp_173890	peter pan-related	RNA-binding protein required for 60S ribosomal subunit biogenesis	14954.5	7
Smp_088920	serine/threonine kinase	serine/threonine protein kinase Schistosoma mansoni	13971.5	7
Smp_128000	hypothetical protein	Uncharacterized protein - mitochondrial respiratory chain complex assembly - mitochondrial light strand promoter sense binding - mitochondrial	6065.5	7
Smp_039980	mitochondrial ribosomal protein S33, putative	mitochondrial ribosomal protein S33 Schistosoma mansoni	5983.5	7
Smp_128690	glycine dehydrogenase (decarboxylating)	Glycine dehydrogenase (decarboxylating)	5009.5	7
Smp_013520	hypothetical protein	hypothetical protein Schistosoma mansoni	3873.5	7
Smp_101450	60S ribosomal protein L7, putative	60S ribosomal protein L7 Schistosoma mansoni	3505	7
Smp_012900	fuse-binding protein-interacting repressor siahbp1, putative	Polypyrimidine tract-binding protein PUF60 (RRM superfamily) - 11 NetOglyc sites	3307	7
Smp_131380	hypothetical protein	hypothetical protein Schistosoma mansoni	3208.5	7
Smp_168160	ubiquitin ligase E3a, putative	Ubiquitin-protein ligase E3A	3043	7
Smp_135940	hypothetical protein	G protein gamma subunit	2989.5	7
Smp_090870	protein transport protein Sec13, putative	SEC13 homolog (S. cerevisiae) - kinetochore - mRNA transport - nuclear pore outer ring - protein transport - ER to Golgi transport vesicle membrane - - signalP detected - 10 predicted membrane helices	2941.5	7
Smp_034430	mitochondrial ribosome protein, putative	39S ribosomal protein L43 Schistosoma mansoni	2651.5	7
Smp_175340	ADAM17 peptidase (M12 family)	ADAM17 peptidase (M12 family) Schistosoma mansoni	2589.5	7
Smp_040990	hypothetical protein	hypothetical protein Schistosoma mansoni	2311.5	7
Smp_026830	hypothetical protein	Calcium-responsive transcription coactivator	2156	7
Smp_024500	hypothetical protein	Mg2+ and Co2+ transporter CorD	2148	7
Smp_086900	ADP-ribosylation factor, arf, putative	Arflike at 72A - endoplasmic reticulum membrane organization - Golgi apparatus - regulation of ER to Golgi vesicle-mediated transport - regulation of	2141	7
Smp_124950	set and mynd domain containing, putative	Predicted histone tail methylase containing SET domain	2124	7
Smp_056620	DNA helicase recq1, putative	Uncharacterized protein - microtubule cytoskeleton - ATP-dependent 3'-5' DNA helicase - DNA recombination - DNA repair - DNA replication - nucleus	2079.5	7
Smp_127840	dipeptidyl-peptidase 9 (S09 family)	dipeptidyl-peptidase 9 (S09 family)	1916.5	7
Smp_135770	zinc finger protein, putative	palmitoyltransferase ZDHHC8 - 2 predicted membrane helices - Membrane anchor detected	1853	7
Smp_051550	pyridoxamine 5'-phosphate oxidase	Pyridoxamine-phosphate oxidase	1774.5	7
Smp_055450	hypothetical protein	hypothetical protein Schistosoma mansoni	1628.5	7
Smp_136220	hypothetical protein	Hypothetical secreted protein precursor - signalP detected	1622.5	7
Smp_031070	gamma-tubulin complex component 4 (gcp-4), putative	gamma-tubulin complex component 4 (gcp-4) Schistosoma mansoni	1526	7
Smp_210130	homeobox protein six-related	JNK/SAPK-associated protein-1	1514.5	7
Smp_033970	flotillin-2, putative	Flotillins	1451	7
Smp_165580	rad25/xp-B DNA repair helicase, putative	RNA polymerase II transcription initiation/nucleotide excision repair factor TFIIH 3'-5' helicase subunit SSL2	1344.5	7
Smp_061580	hypothetical protein	Cytochrome c oxidase biogenesis protein Cmc1 like	824	7
Smp_009520	glutamyl-tRNA synthetase 1, 2, 3 (glutamate-- tRNA ligase 1, 2, 3), putative	Glutamyl-tRNA synthetase (mitochondrial)	597	7
Smp_046980	hypothetical protein	Pre-mRNA-splicing factor 38A	582	7
Smp_048660	nucleolar protein NOP56, putative	nucleolar protein NOP56	570	7
Smp_118570	hypothetical protein	TPA: transposase	544	7
Smp_003000	Cell division protein kinase 9-B (EC 2.7.11.22) (EC 2.7.11.23) (Cyclin-dependent kinase 9-B), putative	kinase Schistosoma mansoni	480.5	7
Smp_054600	hypothetical protein	Pre-mRNA-splicing factor SPF27	454.5	7
Smp_057120	hypothetical protein	Uncharacterized protein - multicellular organism growth - homeostasis of number of cells within a tissue - neuromuscular process controlling balance	366	7
Smp_076650	Protein orai-1, putative	Mediator of CRAC channel activity - 4 predicted membrane helices - Membrane anchor detected	335.5	7
Smp_154340	nuclear factor Y transcription factor subunit B homolog, putative	nuclear factor Y transcription factor subunit B homolog - 24 NetOglyc sites	303.5	7
Smp_120320	spliceosome-associated protein, putative	Splicing factor 3A subunit 1	241	7
Smp_018760	neutral alpha-glucosidase ab precursor (glucosidase II alpha subunit) (alpha glucosidase 2), putative	alpha glucosidase Schistosoma mansoni - signalP detected	239	7
Smp_044920	dynamin, putative	Vacuolar sorting protein VPS1 dynamin - 17 NetOglyc sites	199	7
Smp_121990	glycerol-3-phosphate dehydrogenase, putative	Glycerol-3-phosphate dehydrogenase	135	7
Smp_062680	hypothetical protein	si:ch211-102c2.5 - small GTPase mediated signal transduction - GTP binding - intracellular	128	7
Smp_085380	kelch-like ech-associated protein	Protein containing BTB/POZ and Kelch involved in regulatory/signal transduction processes	112	7
Smp_033000	calcium-binding protein, putative	EF-hand	66.5	7
Smp_132000	zinc finger protein, putative	zinc finger protein Schistosoma mansoni	44.5	7
Smp_055650	hypothetical protein	histidine kinaseprotein kinase Atypical groupHisK family protein kinase - protein phosphorylation - autophagic cell death	31.5	7
Smp_129450	glucose-6-phosphatase, putative	Glucose-6-phosphatase - transmembrane transport - glucose 6-phosphate metabolic process - urate metabolic process - small molecule metabolic process - 6 predicted membrane helices	30	7
Smp_003770	histone h1/h5, putative	histone h1/h5 Schistosoma mansoni - 24 NetOglyc sites	14.5	7
Smp_159380	Nuclear receptor coactivator 2 (NCoA-2) (Transcriptional intermediary factor 2) (xTIF2), putative	Nuclear receptor coactivator 2 (NCoA-2) (Transcriptional intermediary factor 2) (xTIF2)	0	7
Smp_046450	hypothetical protein	hypothetical protein Schistosoma mansoni	0	7
Smp_138880	ataxin 2-binding protein (hexaribonucleotide binding protein 1), putative	ataxin 2-binding protein (hexaribonucleotide binding protein 1) Schistosoma mansoni	0	7
Smp_211030	protein phosphatase methylesterase 1 (S33 family)	protein phosphatase methylesterase 1 (S33 family)	29994	6
Smp_157000	Hypothetical protein, putative	hypothetical protein Schistosoma mansoni	7310.5	6
Smp_068110	meiotic recombination repair protein 11 (mre11), putative	DNA repair exonuclease MRE11	4676.5	6
Smp_197770	rab6-interacting protein 2/elks/erc/cast, putative	ELKS/RAB6-interacting/CAST family member 1 - retrograde transport endosome to Golgi - PDZ domain binding - Rab GTPase binding - protein transport -	3272.5	6
Smp_148690	serine/threonine kinase	serine/threonine protein kinase	3039.5	6
Smp_163670	hypothetical protein	hypothetical protein Schistosoma mansoni	2943	6
Smp_090080	serpin, putative	serine protease inhibitor	2782.5	6
Smp_080980	hypothetical protein	Mitochondrial import inner membrane translocase subunit Tim23 - 3 predicted membrane helices	2699	6
Smp_130530	hypothetical protein	hypothetical protein Smp_130530	2503.5	6
Smp_102810	queuine tRNA-ribosyltransferase, putative	queuine tRNA-ribosyltransferase Schistosoma mansoni	2017.5	6
Smp_032920	ob fold nucleic acid binding protein, putative	ob fold nucleic acid binding protein Schistosoma mansoni	1942.5	6
Smp_052160	hypothetical protein	hypothetical protein Schistosoma mansoni	1866	6
Smp_134650	CTP synthase, putative	CTP synthase (UTP-ammonia lyase)	1723	6
Smp_183490	hypothetical protein	hypothetical protein Smp_183490	1704.5	6
Smp_154770	impas 3 peptidase (A22 family)	Conserved membrane protein	1692	6
Smp_090240	jnk/sapk-associated protein, putative	C-jun-amino-terminal kinase-interacting protein Pediculus humanus corporis	1665	6
Smp_088390	hypothetical protein	Thioredoxin-like protein	1611.5	6
Smp_064860	heat shock protein 70 (hsp70)-interacting protein, putative	heat shock protein 70 Schistosoma mansoni	1511.5	6
Smp_005880	phosphoenolpyruvate carboxykinase, putative	Phosphoenolpyruvate carboxykinase	1504	6
Smp_081420	biotin-protein ligase	biotin-protein ligase Schistosoma mansoni	1321	6
Smp_038840	mitochondrial carrier protein-related	Predicted mitochondrial carrier protein - 2 predicted membrane helices	1309.5	6
Smp_130940	golgi snare bet1-related	V-SNARE	1137.5	6
Smp_176550	lipoate-protein ligase B	Lipoyltransferase - signalP detected	1083.5	6
Smp_161130	hypothetical protein	Golgi transport complex subunit	1035.5	6
Smp_198940	Mername-AA018 peptidase (M22 family)	Mername-AA018 peptidase (M22 family)	1022.5	6
Smp_171820	neuropathy target esterase/swiss cheese -related protein	Patatin-like phospholipase domain-containing protein 7	1002.5	6
Smp_099560	hypothetical protein	Uncharacterized protein - presynaptic active zone - protein binding bridging - cytosolic ribosome - snoRNA binding - pre-snoRNP complex - identical	969	6
Smp_142640	n-terminal yjef related	n-terminal yjef related Schistosoma mansoni	914.5	6
Smp_147290	twister, putative	twister	786.5	6
Smp_007170	hypothetical protein	Uncharacterized protein - protein kinase activator - kinase binding - protein serine/threonine kinase	759.5	6
Smp_011990	beta-galactosidase, putative	beta-galactosidase Schistosoma mansoni	709.5	6
Smp_180810	kunitz-type protease inhibitor, putative	kunitz-type protease inhibitor	652.5	6
Smp_024930	enoyl hydratase	Enoyl-CoA isomerase	575.5	6
Smp_062640	hypothetical protein	hypothetical protein Schistosoma mansoni	567.5	6
Smp_127180	hypothetical protein	Mucin 68D - extracellular region - chitin binding - chitin metabolic process - structural constituent of peritrophic membrane	499.5	6
Smp_072790	xpa-binding protein 1 (mbdin), putative	GTPase XAB1 interacts with DNA repair protein XPA	479.5	6
Smp_027890	nucleoporin 145 (S59 family)	nucleoporin 145 (S59 family) Schistosoma mansoni	456	6
Smp_012350	venom allergen-like (VAL) 11 protein	SCP_GAPR-1_like: SCP-like extracellular protein domain - signalP detected	322.5	6
Smp_096900	hypothetical protein	Mitochondrial ribonuclease P protein 3 - tRNA processing - mitochondrion	243	6
Smp_207000	hypothetical protein	Cytokine-induced anti-apoptosis inhibitor 1	230	6
Smp_123770	kettin/titin-related protein	kettin/titin-related protein	132	6
Smp_180800	hypothetical protein	hypothetical protein Schistosoma mansoni	129.5	6
Smp_052810	glucose-6-phosphate 1-dehydrogenase	Glucose-6-phosphate 1-dehydrogenase	123.5	6
Smp_070610	mps one binder kinase activator-like 1 (mob1 homolog 1) (mob1)	MOB kinase activator 1B - protein autophosphorylation - positive regulation of phosphorylation - hippo signaling cascade - kinase binding - kinase	110.5	6
Smp_154010	hypothetical protein	Dentin sialophosphoprotein - cellular response to cell-matrix adhesion - biomineral tissue development - multicellular organismal development -	102	6
Smp_209040	long-chain-fatty-acid--CoA ligase	PLN02736 long-chain acyl-CoA synthetase	100.5	6
Smp_020370	reticulon/nogo, putative	Reticulon - 4 predicted membrane helices	99.5	6
Smp_171610	dual specificity serine/threonine tyrosine kinase	Dual specificity; serine/threonine and tyrosine kinase	89.5	6
Smp_011680	CD36-like class B scavenger receptor	CD36-like class B scavenger receptor - signalP detected - 2 predicted membrane helices	85	6
Smp_160550	Dyp-type peroxidase, putative	Dyp-type peroxidase Schistosoma mansoni	59	6
Smp_083030	inhibitor of apoptosis (iap) domain family member, putative	inhibitor of apoptosis (iap) domain family member Schistosoma mansoni	44.5	6
Smp_020480	hypothetical protein	hypothetical protein Schistosoma mansoni	32.5	6
Smp_101290	actin-related protein 2, arp2	Actin	26.5	6
Smp_185340	hypothetical protein	Hypothetical secreted protein precursor - signalP detected	26.5	6
Smp_082810	Cdc42, putative cell polarity protein regulator of photoreceptor cell morphogenesis	Cdc42 ; cell polarity protein; regulator of photoreceptor cell morphogenesis Schistosoma mansoni	18	6
Smp_018510	hypothetical protein	hypothetical protein Schistosoma mansoni	16.5	6
Smp_016880	mannosidase, endo-alpha, putative	mannosidase endo-alpha Schistosoma mansoni	0	6
Smp_015480	hypothetical protein	Uncharacterized protein - DNA repair - nuclease	0	6
Smp_003900	t-box transcription factor tbx20, putative	t-box transcription factor tbx20 - 16 NetOglyc sites	0	6
Smp_166390	hypothetical protein	hypothetical protein Schistosoma mansoni	0	6
Smp_210900	hypothetical protein	hypothetical protein Smp_210900	54074	5
Smp_027010	clathrin coat adaptor ap3 medium chain, putative	carmine - neurogenesis - determination of adult lifespan - nucleus - regulation of alternative nuclear mRNA splicing via spliceosome - - signalP detected	8545.5	5
Smp_169620	hypothetical protein	hypothetical protein Smp_169620	5598.5	5
Smp_024580	mannosyl-oligosaccharide glucosidase, putative	Glucosidase I	5430.5	5
Smp_054310	S2P peptidase (M50 family)	Conserved membrane protein	5006.5	5
Smp_161230	ras GTP exchange factor, son of sevenless, putative	ras GTP exchange factor son of sevenless	4861.5	5
Smp_045010	tegument-allergen-like protein	tegument antigen Schistosoma mansoni	4226	5
Smp_131680	hypothetical protein	Probable serine/threonine-protein kinase DDB_G0282963	3941	5
Smp_063090	aconitate hydratase	Aconitase/homoaconitase (aconitase superfamily)	3557	5
Smp_134440	malic enzyme, putative	NADP+-dependent malic enzyme	3432	5
Smp_086130	adenylate cyclase, putative	adenylate cyclase Schistosoma mansoni - 7 predicted membrane helices	3309.5	5
Smp_018500	gluconokinase, putative	Gluconate kinase Carbohydrate transport and metabolism	3287	5
Smp_210930	ribosomal pseudouridine synthase, putative	ribosomal pseudouridine synthase	3109.5	5
Smp_174210		ATP-dependent RNA helicase	2870.5	5
Smp_171850	yippee protein, putative	Conserved secreted protein precursor - signalP detected	2862.5	5
Smp_157760	prion interactor pint1, putative	DEDDh 3'-5' exonuclease domain of Caenorhabditis elegans ERI-1	2839	5
Smp_212720	methylmalonyl CoA epimerase, putative	Glyoxalase	2838.5	5
Smp_079700	ga binding protein beta chain (transcription factor e4tf1-47), putative	ga binding protein beta chain (transcription factor e4tf1-47) Schistosoma mansoni	2779.5	5
Smp_018490	Coiled-coil alpha-helical rod protein 1 (Alpha helical coiled-coil rod protein), putative	Myosin class II heavy chain	2546.5	5
Smp_162050	hypothetical protein	Fas death domain-associated protein - cytokinesis after mitosis - heterochromatin - regulation of transcription DNA-dependent - protein binding - - 2 predicted membrane helices	2534	5
Smp_092930	hypothetical protein	Probable serine/threonine-protein kinase mkcB	2266.5	5
Smp_106060	mitochondrial carrier protein-related	Mitochondrial solute carrier protein	2012	5
Smp_059130	cyln2 (cytoplasmic linker protein-115) (clip- 115), putative	Uncharacterized protein - microtubule plus-end binding - macropinosome - zinc ion binding - positive regulation of microtubule polymerization -	1899	5
Smp_163830	mitochondrial 39S ribosomal protein L39, putative	mitochondrial 39S ribosomal protein L39	1838	5
Smp_057060	hypothetical protein	Acetyl-CoA hydrolase	1806	5
Smp_045480	numb cell polarity protein	Adaptor protein NUMB - 16 NetOglyc sites	1591.5	5
Smp_167250	hypothetical protein	hypothetical protein Schistosoma mansoni	1512	5
Smp_078110	hypothetical protein	hypothetical protein Schistosoma mansoni	1282	5
Smp_055310	histone-lysine n-methyltransferase, seto7, putative	histone-lysine n-methyltransferase seto7 Schistosoma mansoni	1149	5
Smp_044010	tropomyosin, putative	Tropomyosin-1	881.5	5
Smp_169770	hypothetical protein	Glycosylphosphatidylinositol anchor attachment protein GAA1 - 4 predicted membrane helices	706	5
Smp_100570	hypothetical protein	hypothetical protein Smp_100570	702.5	5
Smp_154440	protein kinase	protein kinase	610	5
Smp_028030	slit-robo rho gtpase activating protein, putative	SLIT-ROBO Rho GTPase-activating protein 3 - regulation of small GTPase mediated signal transduction - small GTPase mediated signal transduction -	609.5	5
Smp_142650	hypothetical protein	Spinophilin - inter-male aggressive behavior - olfactory behavior - protein phosphatase 1 binding	588	5
Smp_157560	hypothetical protein	Conserved plasma membrane protein - 7 predicted membrane helices	575	5
Smp_044520	VMAC , putative	VMAC Schistosoma mansoni	567.5	5
Smp_149320	tricarboxylate transport protein, putative	scheggia - citrate transport - mitochondrion - Nebenkern - mitochondrial citrate transport - lipid particle - transmembrane transporter	553	5
Smp_063580	n-acetyltransferase mak3, putative	n-acetyltransferase mak3 Schistosoma mansoni	529.5	5
Smp_148450	chitinase, putative	Predicted member of glycosyl hydrolase family 18	498.5	5
Smp_164450	hypothetical protein	Tether containing UBX domain for GLUT4 - perinuclear region of cytoplasm - regulation of glucose import - glucose homeostasis - extrinsic to membrane	474.5	5
Smp_171620	methylthioadenosine phosphorylase, putative	Methylthioadenosine phosphorylase MTAP	470	5
Smp_127890	phosphatidylserine synthase 1	Phosphatidylserine synthase - 5 predicted membrane helices	469	5
Smp_146160	hypothetical protein	hypothetical protein Smp_146160	425	5
Smp_147000	Syntenin-2 (Syndecan-binding protein 2), putative	Syntenin-2 - intracellular transport - protein heterodimerization - protein homodimerization - intracellular signal transduction - protein	409	5
Smp_173790	o-acyltransferase (membrane bound) domain containing protein, putative	Conserved plasma membrane protein - 10 predicted membrane helices	386.5	5
Smp_095810	uracil phosphoribosyltransferase, putative	uracil phosphoribosyltransferase Schistosoma mansoni	350.5	5
Smp_167800	hypothetical protein	hypothetical protein Smp_167800	342	5
Smp_210910	hypothetical protein	RIKEN cDNA 1810020D17 gene - molecular_function - negative regulation of apoptotic process - positive regulation of fat cell differentiation -	327.5	5
Smp_088250	g1/s-specific cyclin C, putative	Cyclin-C - protein kinase binding - mediator complex - DNA-directed RNA polymerase II holoenzyme - regulation of transcription DNA-dependent -	240	5
Smp_023550	beta-catenin, putative	Catenin beta - cardiac muscle tissue development - basal part of cell - negative regulation of sequence-specific DNA binding transcription factor -	230	5
Smp_059820	hypothetical protein	rolling stone - skeletal muscle tissue development - integral to membrane - plasma membrane - membrane - myoblast fusion - 6 predicted membrane helices	227	5
Smp_113620	serine/arginine rich splicing factor, putative	serine/arginine rich splicing factor Schistosoma mansoni	190.5	5
Smp_161430	monocarboxylate transporter, putative	monocarboxylate transporter Schistosoma mansoni - 11 predicted membrane helices	188.5	5
Smp_158310	multiple ankyrin repeats single kh domain protein, putative	Ankyrin - 15 NetOglyc sites	178.5	5
Smp_059350	der1-like protein, derlin	Conserved plasma membrane protein - 4 predicted membrane helices - Membrane anchor detected	166.5	5
Smp_146800	atlastin, putative	Conserved plasma membrane protein - 2 predicted membrane helices	146	5
Smp_072460	phosphomevalonate kinase	zgc:162701 - phosphomevalonate kinase - cholesterol biosynthetic process - cytoplasm	144	5
Smp_208090	hypothetical protein	hypothetical protein Smp_208090	118.5	5
Smp_163280	hypothetical protein	hypothetical protein Schistosoma mansoni - 13 NetOglyc sites	116.5	5
Smp_212060	hypothetical protein	Mitochondrial 28S ribosomal protein S30	97.5	5
Smp_199470	acyl-CoA:glycerol-3-phosphate acyltransferase	Exo_endo_phos	86	5
Smp_042160	fructose 1,6-bisphosphate aldolase, putative	Fructose-biphosphate aldolase	82.5	5
Smp_145710	hypothetical protein	Unknown product	63.5	5
Smp_202680		unnamed protein product	61.5	5
Smp_133980	hypothetical protein	Glycosyltransferase-like protein gnt13	51.5	5
Smp_900000	cytochrome c oxidase subunit 1	Cytochrome c oxidase subunit 1 - 14 predicted membrane helices	47	5
Smp_140020	hypothetical protein	hypothetical protein Schistosoma mansoni	44	5
Smp_000530	zinc finger transcription factor gli2	zinc finger transcription factor gli2	36	5
Smp_176420	Ras guanine nucleotide exchange factor , putative	Ras guanine nucleotide exchange factor - 15 NetOglyc sites	32.5	5
Smp_171570	60S ribosomal protein L19, putative	60S ribosomal protein L19 - 14 NetOglyc sites	28	5
Smp_138590	hydroxymethylglutaryl-CoA reductase (NADPH) HMG-CoA reductase	3-hydroxy-3-methylglutaryl-CoA (HMG-CoA) reductase - signalP detected - 5 predicted membrane helices	24	5
Smp_073940	WD-repeat protein, putative	WD40 repeat stress protein/actin interacting protein	23.5	5
Smp_168500	hypoxanthine-guanine phosphoribosyltransferase, putative	hypoxanthine-guanine phosphoribosyltransferase Schistosoma mansoni	17.5	5
Smp_097320	hypothetical protein	Actin cytoskeleton-regulatory complex protein pan-1	15	5
Smp_199360	scy1(yeast) protein kinase-like	scy1(yeast) protein kinase-like	12	5
Smp_156670	DNA-directed RNA polymerase II largest subunit, putative	RNA polymerase I large subunit - 21 NetOglyc sites	11	5
Smp_088660	hypothetical protein	hypothetical protein Schistosoma mansoni	10	5
Smp_137330	Serine dehydratase, putative	Threonine/serine dehydratases	0	5
Smp_044820	hypothetical protein	phospholipase C beta 4 - lipid metabolic process - calcium ion binding - phosphatidylinositol phospholipase C	0	5
Smp_078730	dihydroorotate dehydrogenase	Dihydroorotate dehydrogenase - signalP detected	0	5
Smp_041740	chaperonin containing t-complex protein 1, gamma subunit, tcpg, putative	Chaperonin complex component TCP-1 gamma subunit (CCT3)	0	5
Smp_010670	Abnormal long morphology protein 1 (Sp8), putative	60S ribosomal protein L6	0	5
Smp_152900	wnt related	Wnt family of developmental regulators	0	5
Smp_059910	hypothetical protein	Serine/threonine-protein phosphatase PGAM5 mitochondrial - signalP detected	0	5
Smp_158680	molybdopterin biosynthesis protein, putative	gephyrin b - glycine receptor clustering - Mo-molybdopterin cofactor biosynthetic process - molybdopterin cofactor biosynthetic process	0	5
Smp_107700	hypothetical protein	Outcast_Ele5_ORF1 -h 1e-40 -j 4	0	5
Smp_146830	hypothetical protein	Monocarboxylate transporter - signalP detected - 8 predicted membrane helices	0	5
Smp_012150	hypothetical protein	hypothetical protein Schistosoma mansoni	0	5
Smp_140170	nephrin related	nephrin related	0	5
Smp_123610	serine/threonine kinase	serine/threonine protein kinase - 13 NetOglyc sites	19513.5	4
Smp_143130	four and A half lim domains, putative	four and a half LIM 2 - nucleus - M band - Z disc - negative regulation of apoptotic process - negative regulation of transcription DNA-dependent -	13429	4
Smp_129940	hypothetical protein	hypothetical protein Schistosoma mansoni	9108	4
Smp_065240	hypothetical protein	protein O-fucosyltransferase A	7976.5	4
Smp_126650	molybdopterin-binding, putative	3'-phosphoadenosine 5'-phosphosulfate sulfotransferase (PAPS reductase)/FAD synthetase	6022	4
Smp_163850	hypothetical protein	TIP41-like family	5865	4
Smp_027210	hypothetical protein	HAL3 domain Fowlpox virus	5380	4
Smp_040510	alpha-mannoside beta-1,6-n- acetylglucosaminyltransferase, putative	Alpha-16-mannosylglycoprotein 6-beta-N-acetylglucosaminyltransferase A - cellular protein metabolic process - post-translational protein - signalP detected	4459.5	4
Smp_008070	Thioredoxin, Trx1	Thioredoxin-like protein	3713.5	4
Smp_173060	pak-interacting exchange factor, beta-pix/cool- 1, putative	Rho guanine nucleotide exchange factor (GEF) 7b - epiboly involved in gastrulation with mouth forming second - protein localization to adherens	3212	4
Smp_197450	phosphatidylinositol transfer protein	Phosphatidylinositol transfer protein	3124.5	4
Smp_094130	Palmitoyltransferase ZDHHC, putative	Palmitoyltransferase ZDHHC - 4 predicted membrane helices	2788.5	4
Smp_194520	myst histone acetyltransferase, putative	myst histone acetyltransferase Schistosoma mansoni	2349	4
Smp_141220	component of oligomeric golgi complex, putative	component of oligomeric golgi complex 6 - intra-Golgi vesicle-mediated transport - protein transport - molecular_function - Golgi transport complex -	2314.5	4
Smp_154320	DEAD box ATP-dependent RNA helicase, putative	Superfamily II DNA and RNA helicases DNA replication	1997	4
Smp_125650	inositol polyphosphate multikinase, putative	Uncharacterized protein - inositol-145-trisphosphate 3-kinase - 18 NetOglyc sites	1874.5	4
Smp_124770	protein kinase	protein kinase	1728.5	4
Smp_060420	suppressor of actin (sac), putative	suppressor of actin (sac) Schistosoma mansoni	1603.5	4
Smp_162510	hypothetical protein	adenylate cyclase - 9 predicted membrane helices	1583	4
Smp_140030	Spindle assembly checkpoint component MAD1 (Mitotic arrest deficient protein 1), putative	intraflagellar transport 74 homolog (Chlamydomonas) - positive regulation of transcription from RNA polymerase II promoter - chromatin binding -	1575.5	4
Smp_172620	hypothetical protein	Mismatch repair ATPase MSH4 (MutS family)	1517.5	4
Smp_056900	ribonuclease pH related	ribonuclease pH related	1512.5	4
Smp_123290	serine/threonine kinase	serine/threonine protein kinase Schistosoma mansoni	1511	4
Smp_168800	family C12 unassigned peptidase (C12 family)	family C12 unassigned peptidase (C12 family)	1504.5	4
Smp_130950	DNA double-strand break repair rad50 ATPase, putative	Hypothetical secreted protein precursor - signalP detected	1447.5	4
Smp_038630	mitochondrial import inner membrane translocase subunit tim22, putative	mitochondrial import inner membrane translocase subunit tim22 Schistosoma mansoni - 2 predicted membrane helices	1428.5	4
Smp_136490	hypothetical protein	Target of rapamycin complex 2 subunit MAPKAP1 - phosphatidylinositol-mediated signaling - nerve growth factor receptor signaling pathway - T cell	1397	4
Smp_120960	ribonuclease pH related	ribonuclease pH related	1365.5	4
Smp_098710	quiescin q6-related sulfhydryl oxidase	FAD-dependent sulfhydryl oxidase/quiescin	1342.5	4
Smp_126520	signal transducing adapter molecule (stam), putative	signal transducing adapter molecule (stam) Schistosoma mansoni	1329	4
Smp_103930	glycosyltransferase, putative	glycosyltransferase Schistosoma mansoni - 10 predicted membrane helices	1280.5	4
Smp_124390	hypothetical protein	Calcium-independent phospholipase A2	1276	4
Smp_099030	protein kinase	Casein kinase II alpha subunit	1160.5	4
Smp_105040	nocturnin, putative	Nocturnin - rhythmic process - transcription from RNA polymerase II promoter - regulation of transcription DNA-dependent - nucleoplasm - nucleus -	1132.5	4
Smp_014780	alpha-actinin, putative	Uncharacterized protein - calcium ion binding - actin binding	1119.5	4
Smp_043780	hypothetical protein	hypothetical protein Schistosoma mansoni	980.5	4
Smp_084400	sporulation protein rmd5-related (glucose- induced degradation protein 2)	Predicted E3 ubiquitin ligase	918	4
Smp_171720	lipid phosphate phosphatase-related	Lipid phosphate phosphatase - 5 predicted membrane helices	912	4
Smp_180390	mitochondrial carrier, putative	Conserved plasma membrane protein - 2 predicted membrane helices	901.5	4
Smp_050700	phosphatidylethanolamine-binding protein, putative	39S ribosomal protein L38 mitochondrial-like	893	4
Smp_134640	hypothetical protein	hypothetical protein Schistosoma mansoni	832.5	4
Smp_021960	hypothetical protein	Nuclear transport receptor LGL2 (importin beta superfamily)	705	4
Smp_031560	bcl2-associated athanogene, putative	hypothetical protein with C2 domainHECT domain (ubiquitin-protein ligase domain present in Hsp70 regulator and WW / rsp5 / WWP domain	704	4
Smp_197710	strawberry notch-related	Nuclear helicase MOP-3/SNO (DEAD-box superfamily)	643.5	4
Smp_083480	hypothetical protein	hypothetical protein Schistosoma mansoni	605.5	4
Smp_036550	hypothetical protein	Neuroguidin - filopodium - dendrite - axon - regulation of translation - cytoplasm - nucleus	578.5	4
Smp_154890	hypothetical protein	hypothetical protein Schistosoma mansoni	573.5	4
Smp_038210	WW domain-binding protein 2 (WBP-2), putative	Wbp2 ortholog - nucleus - positive regulation of transcription DNA-dependent - hippo signaling cascade - positive regulation of imaginal disc growth - 17 NetOglyc sites	539	4
Smp_136510	hypothetical protein	hypothetical protein Schistosoma mansoni	496.5	4
Smp_164800	26S proteasome regulatory subunit S3, putative	26S proteasome regulatory subunit S3 Schistosoma mansoni	472	4
Smp_081460	6-phosphogluconolactonase	6-phosphogluconolactonase - like protein	415	4
Smp_057130	adiponectin receptor, putative	adiponectin receptor Schistosoma mansoni - 7 predicted membrane helices	381.5	4
Smp_153790	60S ribosomal protein L4, putative	Ribosomal protein RPL1/RPL2/RL4L4	373	4
Smp_128490	tomosyn, putative	syntaxin binding protein 5b (tomosyn) - integral to membrane - vesicle-mediated transport	348.5	4
Smp_170080	sodium/dicarboxylate cotransporter-related	sodium/dicarboxylate cotransporter-related - 9 predicted membrane helices	325	4
Smp_076630	nonsense-mediated mRNA decay protein, putative	NMD protein affecting ribosome stability and mRNA decay	298.5	4
Smp_014020	cdc50-related	Cell cycle control protein - 2 predicted membrane helices	269	4
Smp_095360	fatty acid binding protein	14 kDa fatty acid-binding protein	267	4
Smp_103210	Selenoprotein T, putative	selenoprotein T - signalP detected - 2 predicted membrane helices	264.5	4
Smp_141980	camp-specific 3,5-cyclic phosphodiesterase, putative	cAMP-specific 3'5'-cyclic phosphodiesterase 4C - metal ion binding - signal transduction	254.5	4
Smp_007290	hypothetical protein	Uncharacterized protein - carbohydrate metabolic process - hydrolase acting on carbon-nitrogen (but not peptide) bonds	251.5	4
Smp_145220	hypothetical protein	Transcription factor OCT-1 contains POU and HOX	250.5	4
Smp_130470	hypothetical protein	Chromodomain-helicase-DNA-binding protein 7 - transcription DNA-dependent - regulation of transcription DNA-dependent - chromatin modification - - 12 NetOglyc sites	250.5	4
Smp_025100	U5 snrnp-specific protein-related	U5 snRNP-specific protein-like factor	245	4
Smp_023270	hypothetical protein	hypothetical protein Schistosoma mansoni	238.5	4
Smp_126630	hypothetical protein	hypothetical protein Smp_126630	236	4
Smp_173230	hypothetical protein	Conserved plasma membrane protein - 2 predicted membrane helices	234.5	4
Smp_139760	kinesin-like protein	Uncharacterized protein - cytoplasmic vesicle - axon - axon cargo transport - membrane-bounded organelle - ciliary rootlet - kinesin complex	232	4
Smp_209000	DNA double-strand break repair rad50 ATPase, putative	Uncharacterized protein - photoreceptor connecting cilium - maintenance of organ identity - cilium assembly - photoreceptor cell maintenance -	221.5	4
Smp_066900	innexin, putative	innexin Schistosoma mansoni	207.5	4
Smp_165260	nedd-4-like E3 ubiquitin-protein ligase	NEDD4-like E3 ubiquitin-protein ligase WWP2	205.5	4
Smp_028620	exocyst complex component sec6, 5' fragment	sec6 - border follicle cell migration - cytoplasmic part - photoreceptor cell maintenance - instar larval development - protein transport - rhabdomere	183	4
Smp_125730	hypothetical protein	Probable serine/threonine-protein kinase DDB_G0282963	177	4
Smp_040190	serine/threonine kinase	serine/threonine protein kinase	172	4
Smp_123930	hypothetical protein	Uncharacterized protein - positive regulation of transcription from RNA polymerase II promoter - mediator complex - blastocyst development - - 3 predicted membrane helices	144	4
Smp_154490	multiple pdz domain protein, putative	PDZ domain found in a variety of Eumetazoan signaling molecules	129	4
Smp_126300	calcium-transporting atpase 2 (atpase 2), putative	Calcium-transporting ATPase type 2C member 2 - 5 predicted membrane helices	106	4
Smp_137170	plasma membrane calcium-transporting atpase, putative	Plasma membrane calcium-transporting ATPase 3 - 7 predicted membrane helices	104	4
Smp_181140	hypothetical protein	hypothetical protein Smp_181140	104	4
Smp_143470	Spectrin beta chain, brain 3 (Spectrin, non- erythroid beta chain 3) (Beta-IV spectrin), putative	Spectrin beta chain brain 3 (Spectrin non-erythroid beta chain 3) (Beta-IV spectrin) Schistosoma mansoni	97.5	4
Smp_018240	cell division control protein 48 aaa family protein (transitional endoplasmic reticulum atpase), putative	AAA+-type ATPase	97.5	4
Smp_141490	ring finger protein 151 , putative	E3 ubiquitin-protein ligase RNF8	85.5	4
Smp_132850	acetyltransferase-related	Predicted phosphate acyltransferase contains PlsC domain	84.5	4
Smp_088990	ring finger protein 14 (androgen receptor- associated protein 54) (triad2 protein), putative	hypothetical protein Schistosoma mansoni	81	4
Smp_142300	polypyrimidine tract binding protein, putative	polypyrimidine tract binding protein 1 - negative regulation of muscle cell differentiation - negative regulation of nuclear mRNA splicing via	65	4
Smp_059170	troponin I, putative	wings up A - nucleus - nuclear division - heart development - cardiac muscle tissue development - myofibril assembly - sarcomere organization	62	4
Smp_085290	tropomyosin, putative	tropomyosin Schistosoma mansoni	51	4
Smp_173380	tyrosine kinase	cell adhesion molecule - signalP detected	47.5	4
Smp_147250	multidrug resistance associated protein, putative	ABC transporter C family member - 9 predicted membrane helices	45	4
Smp_016240	hypothetical protein	hypothetical protein Schistosoma mansoni	39	4
Smp_206160		unnamed protein product	37.5	4
Smp_079740	cullin-2 (cul-2), putative	CUL2 protein - cullin-RING ubiquitin ligase complex - ubiquitin protein ligase binding - ubiquitin-dependent protein catabolic process	37	4
Smp_046880	glycosyltransferase, putative	N-acetylglucosaminyltransferase complex subunit PIG-A/SPT14 required for phosphatidylinositol biosynthesis/Sulfolipid synthase	36.5	4
Smp_154080	hypothetical protein	hypothetical protein Schistosoma mansoni	35	4
Smp_160680	hypothetical protein	Breast cancer type 2 susceptibility protein homolog - centrosome duplication - positive regulation of transcription DNA-dependent - protein complex	29	4
Smp_028170	hypothetical protein	hypothetical protein Schistosoma mansoni	27.5	4
Smp_166480	hypothetical protein	hypothetical protein Schistosoma mansoni	23.5	4
Smp_148920	cell division protein ftsj, putative	23S rRNA methylase Translation	22	4
Smp_197150	high-affinity cgmp-specific 3,5-cyclic phosphodiesterase, putative	Uncharacterized protein - 3'5'-cyclic-GMP phosphodiesterase - metal ion binding - signal transduction - cytosol	19.5	4
Smp_130650	ubiquitin-protein ligase, putative	Ubiquitin-protein ligase E3C	18	4
Smp_157360	synoviolin, putative	E3 ubiquitin-protein ligase synoviolin A - 7 predicted membrane helices - 14 NetOglyc sites	18	4
Smp_056240	hypothetical protein	protein kinase TKL grouptyrosine kinase-like proteinARK family protein kinase - protein phosphorylation - ATP binding - protein kinase -	18	4
Smp_167400	myogenic factor, putative	Myogenic helix-loop-helix transcription factor	16.5	4
Smp_142090	hypothetical protein	Structure-specific endonuclease subunit SLX4	12.5	4
Smp_180200	zinc finger protein, putative	DNA polymerase sigma DNA replication	12.5	4
Smp_006350	hypothetical protein	Cell wall protein AWA1	10.5	4
Smp_090120	alpha tubulin, putative	alpha tubulin Schistosoma mansoni	0	4
Smp_151310	netrin, putative	Netrin-1 - mammary gland duct morphogenesis - positive regulation of axon extension - establishment of nucleus localization - negative regulation of	0	4
Smp_029850	3-5 exonuclease eri1, putative	3-5 exonuclease eri1	0	4
Smp_030370	calreticulin autoantigen homolog precursor, putative	Calreticulin - signalP detected	0	4
Smp_175220	Fxna peptidase (M28 family)	Fxna peptidase (M28 family)	0	4
Smp_070020	rhoptry associated membrane antigen, putative	ubiquitin-protein ligase 1 - ubiquitin-dependent protein catabolic process	0	4
Smp_175250	26S proteasome regulatory subunit rpn2, putative	26S proteasome regulatory complex subunit RPN2/PSMD1 - 23 NetOglyc sites	0	4
Smp_125770	scythe/bat3, putative	Mucin-5AC - cellular protein metabolic process - post-translational protein modification - fibril organization - fibril - O-glycan processing - - 25 NetOglyc sites	0	4
Smp_046140	protein kinase	protein kinase Schistosoma mansoni - 13 NetOglyc sites	0	4
Smp_094630	hypothetical protein	Nuclear receptor coactivator 5	0	4
Smp_127920	serine/threonine kinase	serine/threonine protein kinase	0	4
Smp_135380	hunchback protein, putative	zinc-finger transcription factor hunchback	0	4
Smp_126020	pol-related	Fumarate hydratase class I aerobic	0	4
Smp_150130	hypothetical protein	hypothetical protein Smp_150130	0	4
Smp_050080	NAD dehydrogenase, putative	Predicted FAD-dependent oxidoreductase	0	4
Smp_176610	btb/poz domain containing protein, putative	btb/poz domain containing protein	0	4
Smp_129170	dual specificity kinase	dual specificity kinase Schistosoma mansoni	0	4
Smp_087750	hypothetical protein	hypothetical protein Schistosoma mansoni	0	4
Smp_087250	crp1/csrp1/crip1, putative	muscle LIM protein isoform 1	22357.5	3
Smp_163580	rab6, putative	GTPase Rab6/YPT6/Ryh1 small G protein superfamily	13219.5	3
Smp_077390	hypothetical protein	Conserved protein with signal anchor - Membrane anchor detected	8355	3
Smp_145810	poly	Uncharacterized protein - protein ADP-ribosylation - NAD+ ADP-ribosyltransferase	8189.5	3
Smp_065770	sugar transporter, putative	sugar transporter - 9 predicted membrane helices	6578	3
Smp_006730	fasting-inducible integral membrane protein tm6p1-related	Conserved plasma membrane protein - signalP detected - 6 predicted membrane helices	4928.5	3
Smp_097020	fbxl20, putative	F-box and leucine-rich repeat protein 2 - ubiquitin-dependent protein catabolic process - protein binding - protein monoubiquitination -	4109.5	3
Smp_065470	tumor protein d52, putative	tumor protein d52 Schistosoma mansoni	3953	3
Smp_021790	hypothetical protein	Uncharacterized protein - cAMP-dependent protein kinase regulator - signal transduction - calcium ion binding	3439	3
Smp_210140	cortactin, putative	Alpha-taxilin - high molecular weight B cell growth factor receptor binding - cell proliferation - exocytosis - cytoplasm - extracellular region -	2912	3
Smp_146330	phospholipase C beta, putative	phospholipase C beta	2798	3
Smp_131570	ubiquitin-specific peptidase 9X (C19 family)	Probable ubiquitin carboxyl-terminal hydrolase FAF-Y	2567	3
Smp_051070	hypothetical protein	Protein DGCR6 - organ morphogenesis - cell adhesion - nucleus - proteinaceous extracellular matrix - molecular_function	2300.5	3
Smp_194050	Clumping factor A precursor (Fibrinogen-binding protein A) (Fibrinogen receptor A), putative	Clumping factor A precursor (Fibrinogen-binding protein A) (Fibrinogen receptor A) - signalP detected	2291	3
Smp_129360	cyclin G, putative	Cyclin B	2261	3
Smp_024060	hypothetical protein	SJCHGC02559 protein Schistosoma japonicum	2213.5	3
Smp_156020	glucose transporter, putative	glucose transporter - 11 predicted membrane helices	2090	3
Smp_035580	protein phosphatase-1, putative	protein phosphatase-1 Schistosoma mansoni	2028.5	3
Smp_192180	radical sam proteins, putative	CDK5 activator-binding protein	2005	3
Smp_134090	TRAD-d4 , putative	Meiotic recombination protein Dmc1	1939.5	3
Smp_014800	pra1 protein, putative	Glutamate transporter EAAC1-interacting protein GTRAP3-18 - 2 predicted membrane helices - Membrane anchor detected	1919.5	3
Smp_075690	translation elongation factor G, putative	translation elongation factor G	1830	3
Smp_014400	enhancer of polycomb, putative	Uncharacterized protein - NuA4 histone acetyltransferase complex - Piccolo NuA4 histone acetyltransferase complex	1736	3
Smp_074950	hypothetical protein	hypothetical protein Schistosoma mansoni	1725.5	3
Smp_199070	hypothetical protein	Mismatch repair ATPase MSH6 (MutS family)	1640	3
Smp_018460	phosphatidylinositol 4-kinase type-II, putative	phosphatidylinositol 4-kinase type 2 alpha - phosphatidylinositol phosphorylation - exocytic vesicle - protein complex - perikaryon - protein complex	1618	3
Smp_050110	gamma-secretase subunit aph-1, putative	Conserved plasma membrane protein - signalP detected - 5 predicted membrane helices	1601	3
Smp_166920	hypothetical protein	Probable serine/threonine-protein kinase clkA	1567.5	3
Smp_011640	hypothetical protein	hypothetical protein Smp_011640	1515	3
Smp_127110	hypothetical protein	Arginyl-tRNA-protein transferase	1514	3
Smp_026390	arsenite inducuble rna associated protein aip-1, putative	arsenite inducuble rna associated protein aip-1 Schistosoma mansoni - 13 NetOglyc sites	1512	3
Smp_156990	serine/threonine kinase	serine/threonine protein kinase Schistosoma mansoni - 11 NetOglyc sites	1260	3
Smp_194590	vacuolar protein sorting, putative	Vacuolar sorting protein VPS52/suppressor of actin Sac2	1246	3
Smp_156240	hypothetical protein	hypothetical protein Smp_156240	1233.5	3
Smp_037860	talin, putative	Uncharacterized protein - actin cytoskeleton - cortical actin cytoskeleton organization - LIM domain binding - intracellular membrane-bounded	1166	3
Smp_055420	hypothetical protein	hypothetical protein Schistosoma mansoni	1143	3
Smp_009540	ring finger-containing, putative	Predicted E3 ubiquitin ligase	1098.5	3
Smp_051660	hypothetical protein	hypothetical protein Schistosoma mansoni	1098	3
Smp_172510	DNAj-related	DnaJ homolog subfamily C member 21 - unfolded protein binding - heat shock protein binding - protein folding - zinc ion binding - intracellular -	1087	3
Smp_158560	serine/threonine kinase	Rho-associated coiled-coil containing protein kinase	1067.5	3
Smp_080670	hypothetical protein	hypothetical protein Smp_080670	1063.5	3
Smp_078570	zinc finger protein, putative	zinc finger protein Schistosoma mansoni	936	3
Smp_002380	hypothetical protein	SJCHGC01279 protein Schistosoma japonicum	919.5	3
Smp_130480	TBC1 domain family member 15, putative	Ypt/Rab-specific GTPase-activating protein GYP7	918	3
Smp_145190	protein kinase	protein kinase Schistosoma mansoni	900	3
Smp_169280	GTP binding protein, putative	GTP-binding protein GP-1 - 16 NetOglyc sites	899.5	3
Smp_136240	vesicle-associated membrane protein (vamp), putative	vesicle-associated membrane protein (vamp) Schistosoma mansoni	897	3
Smp_194770	ATP:guanidino kinase (Smc74), putative	Creatine kinases	893	3
Smp_029360	amino acid transporter, putative	amino acid transporter Schistosoma mansoni - 11 predicted membrane helices	824	3
Smp_143090	hypothetical protein	hypothetical protein Schistosoma mansoni	816.5	3
Smp_132300	kif-3, putative	Uncharacterized protein - microtubule-based movement - microtubule - ATP binding - microtubule motor	796.5	3
Smp_154000	hypothetical protein	hypothetical protein Smp_154000.1	795.5	3
Smp_169950	serine/threonine kinase	serine/threonine protein kinase	780	3
Smp_014280	beta-1,3 galactosyltransferase	beta-13-galactosyltransferase brn Schistosoma mansoni	776.5	3
Smp_143770	hspc200, putative	hspc200 Schistosoma mansoni	775.5	3
Smp_210780	vacuolar protein sorting 26, vps26, putative	vacuolar protein sorting 26 vps26	770.5	3
Smp_155000	pumilio, putative	Translational repressor Pumilio/PUF3 - 12 NetOglyc sites	765	3
Smp_171520	hypothetical protein	Conserved plasma membrane protein - signalP detected - 2 predicted membrane helices	762	3
Smp_029740	hypothetical protein	hypothetical protein Schistosoma mansoni	755.5	3
Smp_129560	hypothetical protein	Myelin transcription factor 1-like protein - zinc ion binding - sequence-specific DNA binding transcription factor	746.5	3
Smp_121810	hypothetical protein	hypothetical protein Schistosoma mansoni	746.5	3
Smp_032240	hypothetical protein	Mitotic-spindle organizing gamma-tubulin ring associated	736	3
Smp_177120	serine/threonine kinase	serine/threonine protein kinase Schistosoma mansoni	710	3
Smp_018360	hypothetical protein	Catalytic domain of phosphatidylinositol-specific phospholipase C	670.5	3
Smp_029100	hypothetical protein	hypothetical protein Schistosoma mansoni	668	3
Smp_210420	rab15, 13, 10, 1, 35, 5, and, putative	Transport protein particle (TRAPP) complex subunit	656	3
Smp_178940	steroid dehydrogenase, putative	steroid dehydrogenase	647.5	3
Smp_071770	rnase h (70), putative	Uncharacterized protein - intracellular - exonuclease - nucleic acid binding	639	3
Smp_130440	hypothetical protein	Protein-methionine sulfoxide oxidase MICAL3 - FAD binding - oxidation-reduction process - actin filament depolymerization - oxidoreductase acting	626.5	3
Smp_146140	eupitrilysin (M16 family)	Presequence protease mitochondrial	624	3
Smp_058730	tubby, tubby-like	tubby tubby-like	613	3
Smp_003980	family C2 unassigned peptidase (C02 family)	Cytosolic Ca2+-dependent cysteine protease (calpain) large subunit (EF-Hand protein superfamily)	597	3
Smp_004090	hypothetical protein	hypothetical protein Smp_004090 partial	592	3
Smp_018790	hypothetical protein	ubiquitin domain-containing protein - sorocarp development	588	3
Smp_158780	adapter-related protein complex 1 gamma subunit (gamma-adaptin)	Vesicle coat complex AP-1 gamma subunit	574	3
Smp_199550	DNA repair/transcription protein met18/mms19, putative	DNA repair/transcription protein met18/mms19	539.5	3
Smp_105210	zinc finger protein, putative	AN1-type zinc finger protein 6 - cellular response to tumor necrosis factor - regulation of I-kappaB kinase/NF-kappaB cascade - regulation of	539.5	3
Smp_073830	cleavage and polyadenylation specificity factor, putative	mRNA cleavage and polyadenylation factor II complex BRR5 (CPSF subunit)	533.5	3
Smp_195070	conserved Schistosoma protein, unknown function	hypothetical protein Schistosoma mansoni	526	3
Smp_136580	exocyst complex protein exo70, putative	Exocyst component protein	517.5	3
Smp_135960	hypothetical protein	Conserved plasma membrane protein - 2 predicted membrane helices	515	3
Smp_146660	hypothetical protein	Hypothetical secreted protein precursor - signalP detected	514.5	3
Smp_142890	hect E3 ubiquitin ligase, putative	Probable E3 ubiquitin-protein ligase HERC4	511.5	3
Smp_033680	hypothetical protein	Pre-mRNA-splicing factor cwc15 - 20 NetOglyc sites	498	3
Smp_066960	geranylgeranyl transferase type I beta subunit, putative	Protein geranylgeranyltransferase Type I beta subunit	485	3
Smp_102690	eukaryotic translation initiation factor 2c, putative	Translation initiation factor 2C (eIF-2C)	453.5	3
Smp_048970	hypothetical protein	Mediator of RNA polymerase II transcription subunit 4 - 19 NetOglyc sites	445.5	3
Smp_164290	hypothetical protein	WD40 domain	444.5	3
Smp_016200	flotillin-1, putative	Flotillins	434.5	3
Smp_176620	serine/threonine kinase	serine/threonine protein kinase Schistosoma mansoni	425	3
Smp_173050	hypothetical protein	Exopolyphosphatases	404	3
Smp_017070	26S protease regulatory subunit S10b, putative	26S protease regulatory subunit S10b Schistosoma mansoni	394	3
Smp_160730	zinc finger protein, putative	Ovo	384.5	3
Smp_203610		SJCHGC07338 protein Schistosoma japonicum	375.5	3
Smp_040800	glycyl-tRNA synthetase, putative	Glycyl-tRNA synthetase	370	3
Smp_167890	methionine sulfoxide reductase B2b, putative	Conserved domain frequently associated with peptide methionine sulfoxide reductase Posttranslational modification	367	3
Smp_021910	ubiquinone/menaquinone biosynthesis methyltransferase, putative	Ubiquinone biosynthesis methyltransferase COQ5	357.5	3
Smp_074070	transient receptor potential channel 2 isoform 3 , putative	transient receptor potential channel 2 isoform 3 Schistosoma mansoni	351.5	3
Smp_175100	hypothetical protein	hypothetical protein Smp_175100 partial	343	3
Smp_158320	glypican, putative	Heparin sulfate cell surface proteoglycan - signalP detected	338	3
Smp_124640	dna2/nam7 helicase family member, putative	DEAD box containing helicases	335.5	3
Smp_096020	adenosylhomocysteinase, putative	S-adenosylhomocysteine hydrolase	333.5	3
Smp_145930	matrix metallopeptidase-7 (M10 family)	matrix metallopeptidase-7 (M10 family)	333	3
Smp_099310	protein transport protein Sec23, putative	Vesicle coat complex COPII subunit SEC23	331.5	3
Smp_154920	ral guanine nucleotide dissociation stimulator, ralgds, putative	Guanine-nucleotide releasing factor	327.5	3
Smp_201440		unnamed protein product	327	3
Smp_161680	phosphorylase B kinase beta, kpbb, putative	Phosphorylase kinase	323.5	3
Smp_137950	hypothetical protein	U2-associated snRNP A' protein	323	3
Smp_165020	transmembrane 9 superfamily protein member, putative	Endosomal membrane EMP70	318.5	3
Smp_142600	capicua protein, putative	Protein capicua homolog - transcription DNA-dependent - regulation of transcription DNA-dependent - nucleus - protein binding - DNA binding	316	3
Smp_024820	tetraspanin, putative	tetraspanin family protein 16 invertebrate Schistosoma mansoni - 3 predicted membrane helices - Membrane anchor detected	312	3
Smp_042420	zinc finger protein, putative	Histone H4 transcription factor - positive regulation of transcription DNA-dependent - negative regulation of transcription DNA-dependent -	309	3
Smp_002820	hypothetical protein	Polyadenylation factor I complex subunit Yth1 (CPSF subunit)	305	3
Smp_140390	mixed-lineage leukemia protein, mll, putative	Histone-lysine N-methyltransferase SETD1B	295	3
Smp_131690	MAGUK homolog	Crumbs complex protein; MAGUK homolog; cell polarity protein; serine/threonine kinase	285.5	3
Smp_176080	hypothetical protein	Conserved protein with signal anchor - Membrane anchor detected	257.5	3
Smp_153170	serine/threonine kinase	serine/threonine protein kinase	245.5	3
Smp_125290	IPR001194 DENN,domain-containing protein	C-myc promoter-binding protein - regulation of transcription DNA-dependent - transcription DNA-dependent - nucleus - DNA binding	230.5	3
Smp_128130	phosphatidylinositol-4,5-bisphosphate 3-kinase catalytic subunit alpha PI3K	phosphoinositide-3-kinase class 3 - transferase - phosphorylation - kinase - 1-phosphatidylinositol-3-kinase - phosphotransferase alcohol group	214.5	3
Smp_160620	subfamily M12B unassigned peptidase (M12 family)	subfamily M12B unassigned peptidase (M12 family)	214.5	3
Smp_010100	lipoic acid synthetase	Lipoate synthase	202.5	3
Smp_095650	selenophosphate synthetase	selenophosphate synthetase	201	3
Smp_203480		UfSP2 peptidase (C78 family)	199	3
Smp_012530	transcription elongation factor SPT4-like protein	transcription elongation factor SPT4-like protein Schistosoma mansoni	191.5	3
Smp_123670	acid phosphatase-related	Lysosomal & prostatic acid phosphatases - signalP detected	189.5	3
Smp_131900	RAB-interacting protein, putative	Rab11 family-interacting protein 4 - recycling endosome membrane - protein homodimerization - cleavage furrow - midbody - ADP-ribosylation factor	186	3
Smp_015690	hypothetical protein	Dentin sialophosphoprotein - cellular response to cell-matrix adhesion - biomineral tissue development - multicellular organismal development -	173.5	3
Smp_198870	long-chain-fatty-acid--CoA ligase	long-chain acyl-CoA synthetase - signalP detected	173	3
Smp_021160	putative peptidyl-prolyl cis-trans isomerase	Cyclophilin type U box-containing peptidyl-prolyl cis-trans isomerase	152	3
Smp_148770	ribose-5-phosphate isomerase, putative	ribose 5-phosphate isomerase A - ribose-5-phosphate isomerase - metabolic process - monosaccharide binding - carbohydrate binding - ribose phosphate	146	3
Smp_009150	3-oxoacyl-	3-oxoacyl-(acyl-carrier-protein) synthase (I and II)	143	3
Smp_085500	histone acetyltransferase-related	RNA polymerase II elongator complex subunit ELP3/histone acetyltransferase	142	3
Smp_165630	hypothetical protein	hypothetical protein Schistosoma mansoni	139	3
Smp_129050	dynamin, putative	Vacuolar sorting protein VPS1 dynamin	138.5	3
Smp_093920	hypothetical protein	hypothetical protein Schistosoma mansoni	133.5	3
Smp_157430	norepinephrine/norepinephrine transporter, putative	norepinephrine/norepinephrine transporter Schistosoma mansoni - 3 predicted membrane helices	120	3
Smp_153460	monoxygenase, putative	Monooxygenase involved in coenzyme Q (ubiquinone) biosynthesis	113	3
Smp_210290	beta-1,4-galactosyltransferase, putative	beta-14-galactosyltransferase	112.5	3
Smp_012410	hypothetical protein	Mitochondrial 28S ribosomal protein S22	108	3
Smp_126500	tensin, putative	Focal adhesion protein Tensin contains PTB domain	104	3
Smp_176800	hypothetical protein	AT hook containing transcription factor 1 - nuclear pore complex assembly - digestive tract development	87	3
Smp_079390	protein kinase	protein kinase Schistosoma mansoni	85	3
Smp_162260	phosphatidylinositol-binding clathrin assembly protein, putative	Clathrin assembly protein AP180 - synaptic vesicle endocytosis - clathrin coat assembly - neurotransmitter secretion - 28 NetOglyc sites	82.5	3
Smp_148830	hypothetical protein	cell surface glycoprotein - transferase - cell adhesion - external side of cell wall	78	3
Smp_170760	bromodomain containing protein, putative	Bromodomain adjacent to zinc finger domain protein 2B - transcription DNA-dependent - regulation of transcription DNA-dependent - zinc ion binding	72.5	3
Smp_127140	cell wall protein Awa1p-like	cell wall protein Awa1p-like - 12 NetOglyc sites	70	3
Smp_062980	tetraspanin, putative	tetraspanin family protein 16 invertebrate Schistosoma mansoni - signalP detected - 4 predicted membrane helices	68.5	3
Smp_134670	hypothetical protein	Uncharacterized protein - regulation of small GTPase mediated signal transduction - protein heterodimerization - intracellular - GTPase activator	64.5	3
Smp_027000	family S9 unassigned peptidase (S09 family)	family S9 unassigned peptidase (S09 family) Schistosoma mansoni	63	3
Smp_105410	glucose transport protein, putative	solute carrier family 2 (facilitated glucose transporter) member 4 - vesicle - extracellular vesicular exosome - D-glucose transmembrane transporter - signalP detected - 12 predicted membrane helices	58.5	3
Smp_046430	ubiquitin-specific peptidase 42 (C19 family)	ubiquitin-specific peptidase 42 (C19 family) Schistosoma mansoni	58	3
Smp_096790	hypothetical protein	Hypothetical secreted protein precursor - signalP detected	55.5	3
Smp_158130	ethanolamine-phosphate cytidylyltransferase	Choline phosphate cytidylyltransferase/Predicted CDP-ethanolamine synthase	53.5	3
Smp_047870	protein kinase	protein kinase Schistosoma mansoni	52.5	3
Smp_167150	WD-repeat protein, putative	mRNA splicing factor - 12 NetOglyc sites	41.5	3
Smp_084440	hypothetical protein	hypothetical protein Smp_084440	40	3
Smp_106930	heat shock protein 70, putative	Heat shock 70 kDa protein homolog	38.5	3
Smp_174230	hypothetical protein	Protein unc-80 - cation homeostasis - cation channel complex - cation channel	36	3
Smp_014670	adducin related protein	Alpha-adducin - actin filament bundle assembly - barbed-end actin filament capping - actin filament binding - protein heterodimerization - metal ion	33	3
Smp_212370	AMP-activated protein kinase, gamma regulatory subunit, putative	AMP-activated protein kinase gamma regulatory subunit	33	3
Smp_053100	pdz domain containing guanine nucleotide exchange factor, pdz-gef, putative	cAMP-regulated guanine nucleotide exchange factor	31.5	3
Smp_080280	tfiia large subunit, putative	Transcription factor IIA - 14 NetOglyc sites	30.5	3
Smp_166370	hypothetical protein	interaptin - nuclear outer membrane-endoplasmic reticulum membrane network - cell-cell adhesion - spore germination - multicellular organismal	30	3
Smp_018620	paraplegin (M41 family)	ATP-dependent zinc metalloprotease FTSH 3 mitochondrial	29.5	3
Smp_005720	aquaporin-3, putative	aquaporin-3 Schistosoma mansoni - 6 predicted membrane helices	28.5	3
Smp_054770	hypothetical protein	interaptin - nuclear outer membrane-endoplasmic reticulum membrane network - cell-cell adhesion - spore germination - multicellular organismal	27.5	3
Smp_021170	VPS13C protein, putative (fragment)	Vacuolar protein sorting-associated protein	25.5	3
Smp_123190	ARL2BP-like protein	ADP-ribosylation factor-like protein 2-binding protein - maintenance of protein location in nucleus - positive regulation of tyrosine phosphorylation	25.5	3
Smp_041770	serine/threonine kinase	serine/threonine protein kinase	24.5	3
Smp_014050	f-box protein, putative	f-box protein Schistosoma mansoni	23.5	3
Smp_088240	hypothetical protein	Conserved plasma membrane protein - signalP detected - 2 predicted membrane helices	23	3
Smp_124320	50S ribosomal protein L4, putative	50S ribosomal protein L4 Schistosoma mansoni	21.5	3
Smp_163720	endophilin B1, putative	SH3-domain GRB2-like endophilin B2 - filopodium assembly - SH3 domain binding - cytoskeletal adaptor - signal transduction - cytoplasm	19	3
Smp_051760	hypothetical protein	myb transcription factormyb domain-containing protein - DNA binding - nucleus - negative regulation of transcription from RNA polymerase II promoter	17.5	3
Smp_135820	defective proboscis extension response (dpr)- related	defective proboscis extension response (dpr)-related Schistosoma mansoni	17	3
Smp_163980	zinc finger protein, putative	Uncharacterized protein - regulation of transcription DNA-dependent - zinc ion binding - nucleus - nucleic acid binding	16	3
Smp_169320	protein phosphatase 2c gamma, putative	protein phosphatase 2c gamma Schistosoma mansoni	13	3
Smp_147570	hypothetical protein	Mcm10 replication factor	11.5	3
Smp_035200	hsp40, subfamily A, members 1,2,4, putative	DnaJ (Hsp40) homolog subfamily A member 1 - unfolded protein binding - low-density lipoprotein particle receptor binding - metal ion binding - DNA	11.5	3
Smp_150030	hypothetical protein	WRKY transcription factor - zinc ion binding - regulation of transcription DNA-dependent - nucleus - DNA binding	10	3
Smp_171040	vasodilator-stimulated phosphoprotein/sprouty protein evh1 domain containing protein, putative	enabled homolog (Drosophila) - WW domain binding - intracellular transport - filopodium - cell junction - actin cytoskeleton organization - - 16 NetOglyc sites	0	3
Smp_034610	innexin, putative	innexin Schistosoma mansoni	0	3
Smp_075060	glutamine-dependent NAD(+) synthetase, putative	Predicted NAD synthase contains CN hydrolase domain	0	3
Smp_046750	WD-repeat protein, putative	WD repeat domain 5 - MLL1 complex - histone H3-K4 methylation - Set1C/COMPASS complex - histone acetyltransferase (H4-K16 specific) - histone	0	3
Smp_149090	hypothetical protein	Protein involved in the ER to Golgi transport step of secretion - cytoplasmic vesicle - ER to Golgi vesicle-mediated transport - SNARE complex	0	3
Smp_089230	polycomb complex protein bmi-1, putative	Polycomb complex protein BMI-1 - PcG protein complex - positive regulation of ubiquitin-protein ligase - transcription DNA-dependent - regulation	0	3
Smp_198420	translation initiation factor, putative	translation initiation factor	0	3
Smp_050940	60S ribosomal protein L11, putative	60S ribosomal protein L11 Schistosoma mansoni	0	3
Smp_011830	hypothetical protein	Hypothetical secreted protein precursor - signalP detected	0	3
Smp_058620	serine/threonine kinase	serine/threonine protein kinase Schistosoma mansoni	0	3
Smp_197280	phosphatidylinositol-4-phosphate 5-kinase type II, putative	Phosphatidylinositol 5-phosphate 4-kinase type-2 beta - 1-phosphatidylinositol-5-phosphate 4-kinase - 1-phosphatidylinositol-4-phosphate 5-kinase -	0	3
Smp_039740	Pre-mRNA-processing ATP-dependent RNA helicase prp5, putative	Arginine and glutamate-rich protein 1 - regulation of transcription DNA-dependent - transcription DNA-dependent - nucleus	0	3
Smp_036270	arginine/serine-rich splicing factor, putative	arginine/serine-rich splicing factor Schistosoma mansoni - 12 NetOglyc sites	0	3
Smp_064590	splicing factor, putative	Transcriptional coactivator CAPER (RRM superfamily)	0	3
Smp_105700	U520, putative	DNA/RNA helicase MER3/SLH1 DEAD-box superfamily	0	3
Smp_168810	ets, putative	Ets at 97D - regulation of transcription DNA-dependent - regulation of mitochondrion organization - sequence-specific DNA binding -	0	3
Smp_153120	hypothetical protein	hypothetical protein Smp_153120	0	3
Smp_185180	hypothetical protein	hypothetical protein Smp_185180	0	3
Smp_053760	hypothetical protein	hypothetical protein Schistosoma mansoni	0	3
Smp_174720	hypothetical protein	hypothetical protein Schistosoma mansoni	0	3
Smp_159910	hypothetical protein	hypothetical protein Schistosoma mansoni	0	3
Smp_018310	hypothetical protein	hypothetical protein Schistosoma mansoni	0	3
Smp_130730	hypothetical protein	hypothetical protein Schistosoma mansoni	0	3
Smp_147150	heterogeneous nuclear ribonucleoprotein C (C1/C2), putative	heterogeneous nuclear ribonucleoprotein Schistosoma mansoni - 13 NetOglyc sites	0	3
Smp_058850	hypothetical protein	hypothetical protein Smp_058850 - 16 NetOglyc sites	0	3
Smp_172610	hypothetical protein	hypothetical protein Smp_172610	0	3
Smp_033870	hypothetical protein	Conserved plasma membrane protein - 2 predicted membrane helices	0	3
Smp_131470	hypothetical protein	Conserved plasma membrane protein - 3 predicted membrane helices	0	3
Smp_130210	chl1 helicase homolog, putative	Helicase of the DEAD superfamily	14605	2
Smp_157950	glycogenin-related	Glycogenin-1 - metal ion binding - small molecule metabolic process - glycogenin glucosyltransferase - glucose metabolic process - glycogen	10968.5	2
Smp_041830	small membrane protein related	Conserved plasma membrane protein - 4 predicted membrane helices	9986	2
Smp_014730	hypothetical protein	cAMP-dependent protein kinaseprotein serine/threonine kinaseprotein kinase AGC groupPKA family protein kinaseprotein kinase A family kinase"	4350.5	2
Smp_062270	12.5 kDa retinal tissue protein (Rtp12.5), putative	hypothetical protein Schistosoma mansoni	4138	2
Smp_130460	hypothetical protein	Subunit of cis-Golgi transport vesicle tethering complex - Sec34p	3741	2
Smp_153190	hypothetical protein	transcription factor E2F/dimerisation partner (TDP) family protein - regulation of cell cycle - regulation of transcription DNA-dependent - - 12 NetOglyc sites	3501	2
Smp_050630	synaptotagmin, putative	Protein kinase C conserved region 2	2785.5	2
Smp_041490	hypothetical protein	Alkylated DNA repair protein alkB homolog 1	2713	2
Smp_014290	hypothetical protein	hypothetical protein Schistosoma mansoni	2633	2
Smp_045040	ribosomal RNA methyltransferase, putative	SAM-dependent rRNA methyltransferase SPB1	2349	2
Smp_173000	R-specific enoyl-CoA hydratase , putative	Hydroxyacyl-thioester dehydratase type 2 mitochondrial - lyase - oxidoreductase - fatty acid metabolic process - mitochondrion	2334.5	2
Smp_114090	ras suppressor protein 1, rsu1, putative	Uncharacterized protein - Ras protein signal transduction	2016.5	2
Smp_196960	hypothetical protein	hypothetical protein Smp_196960	1979	2
Smp_047450	snare protein ykt6, putative	SNARE protein YKT6 synaptobrevin/VAMP syperfamily	1966	2
Smp_012480	exonuclease, putative	exonuclease Schistosoma mansoni	1933.5	2
Smp_145180	rab GDP/GTP exchange factor, putative	Vacuolar sorting protein 9	1861.5	2
Smp_067940	hypothetical protein	hypothetical protein Schistosoma mansoni	1643	2
Smp_090920	mitochondrial 28S ribosomal protein S14 (s14mt), putative	mitochondrial 28S ribosomal protein S14 (s14mt) Schistosoma mansoni	1637	2
Smp_063340	phosphoserine phosphatase, putative	phosphoserine phosphatase Schistosoma mansoni	1576.5	2
Smp_020760	ankyrin repeat-containing, putative	Ankyrin	1521.5	2
Smp_140590	hypothetical protein	Galectin - signalP detected	1476	2
Smp_165460	hypothetical protein	hypothetical protein Schistosoma mansoni	1462.5	2
Smp_054800	related to multifunctional cyclin-dependent kinase-related	related to multifunctional cyclin-dependent kinase-related Schistosoma mansoni	1440.5	2
Smp_124440	glycerol kinase, putative	metazoan glycerol kinase 5-like protein	1430	2
Smp_198750	pinn, putative	Pinin - nuclear speck - desmosome - regulation of transcription DNA-dependent - mRNA processing - RNA splicing - transcription DNA-dependent	1413	2
Smp_056890	nitrilase-related	Carbon-nitrogen hydrolase	1412.5	2
Smp_171190	MEG-8 family	hypothetical protein Schistosoma mansoni - 15 NetOglyc sites	1403.5	2
Smp_068270	heat shock transcription factor, putative	heat shock transcription factor Schistosoma mansoni	1374.5	2
Smp_041630	hypothetical protein	BCL2-like apoptosis inhibitordomain-containing protein - 29 NetOglyc sites	1326.5	2
Smp_158610	helicase mot1, putative	B-TFIID transcription factor-associated (Mot1 homolog S. cerevisiae) - ATP binding - helicase - DNA binding	1310	2
Smp_103830	hypothetical protein	hypothetical protein Schistosoma mansoni	1310	2
Smp_150470	hypothetical protein	Erythroid differentiation-related factor 1 - regulation of transcription DNA-dependent - transcription DNA-dependent - nucleus	1277.5	2
Smp_011660	protein kinase	protein kinase	1245	2
Smp_177580	hypothetical protein	Drosophila persimilis ribosomal RNA (Dper\28SrRNA:GL28069) rRNA - 13 NetOglyc sites	1233	2
Smp_190020	hypothetical protein	Vacuolar import and degradation protein	1209.5	2
Smp_123710	acetyl-CoA carboxylase	Acetyl-CoA carboxylase	1199	2
Smp_077030	hypothetical protein	Serine/threonine-protein phosphatase 2A regulatory subunit B''	1140	2
Smp_008860	phospholipid scramblase 1, putative	Scramblase	1061.5	2
Smp_157780	chaperone protein DNAj, putative	chaperone protein DNAj Schistosoma mansoni	1014	2
Smp_179310	P2X receptor subunit (AJ703803)	P2X receptor subunit (AJ703803) Schistosoma mansoni	979.5	2
Smp_074770	hypothetical protein	Uncharacterized protein - kinase - mitochondrion - selenocysteine incorporation - tRNA binding	956.5	2
Smp_183040	hypothetical protein	Drosophila persimilis ribosomal RNA (Dper\28SrRNA:GL28069) rRNA - 17 NetOglyc sites	955.5	2
Smp_039640	retinoblastoma binding protein, putative	Uncharacterized protein - protein ubiquitination involved in ubiquitin-dependent protein catabolic process - zinc ion binding - nucleus -	952.5	2
Smp_010140	hypothetical protein	Telomerase elongation inhibitor/RNA maturation protein PINX1	919.5	2
Smp_105930	programmed cell death protein 11 (pre-rRNA processing protein rrp5), putative	programmed cell death protein 11 (pre-rRNA processing protein rrp5)	906.5	2
Smp_146310	hypothetical protein	three prime repair exonuclease 1 - signalP detected	895.5	2
Smp_066730	hypothetical protein	INO80 complex subunit C - transcription DNA-dependent - molecular_function - regulation of transcription DNA-dependent - biological_process - MLL1	894.5	2
Smp_125520	hypothetical protein	hypothetical protein Schistosoma mansoni	836	2
Smp_159670	synaptojanin, putative	Synaptojanin-1 - phosphatidylinositol dephosphorylation - inositol phosphate dephosphorylation - phosphatidylinositol phosphorylation - membrane coat	780.5	2
Smp_120080	nitrilase-related	Carbon-nitrogen hydrolase	731.5	2
Smp_017090	surfeit locus protein, putative	Mitochondrial protein Surfeit 1/SURF1/SHY1 required for expression of cytochrome oxidase	731	2
Smp_054790	microtubule associated protein xmap215, putative	microtubule associated protein xmap215 Schistosoma mansoni	723	2
Smp_166590	hypothetical protein	vWA_interalpha trypsin inhibitor	712	2
Smp_133530	hypothetical protein	WW domain-containing oxidoreductase - oxidoreductase - Wnt receptor signaling pathway - apoptotic process - cytoplasm - nucleus - nucleotide binding	707	2
Smp_136210	testis development protein nyd-sp29, putative	Cytoplasmic dynein intermediate chain	706.5	2
Smp_171960	short chain dehydrogenase, putative	short chain dehydrogenase Schistosoma mansoni	698	2
Smp_091480	hypothetical protein	hypothetical protein Schistosoma mansoni	676	2
Smp_104760	hypothetical protein	Dentin sialophosphoprotein - cellular response to cell-matrix adhesion - biomineral tissue development - multicellular organismal development -	662.5	2
Smp_210810	serine/threonine kinase	arsenite-transporting ATPase	647	2
Smp_147240	wd40 protein, putative	mitogen-activated protein kinase-binding protein 1	643.5	2
Smp_022630	hypothetical protein	hypothetical protein Smp_022630	642.5	2
Smp_165170	transient receptor potential cation channel, subfamily m, member, putative	Transient receptor potential cation channel subfamily M member 3 - 7 predicted membrane helices	637.5	2
Smp_138890	zinc finger protein, putative	zinc finger protein Schistosoma mansoni	635.5	2
Smp_176360	protein kinase C, putative	protein kinase C	608.5	2
Smp_019170	jumonji/arid domain-containing protein, putative	DNA-binding protein jumonji/RBP2/SMCY contains JmjC domain	596.5	2
Smp_022110	pak inhibitor skb15, putative	pak inhibitor skb15 Schistosoma mansoni	580	2
Smp_068480	vesicle transport V-snare protein vti1a, putative	vesicle transport V-snare protein vti1a Schistosoma mansoni	573	2
Smp_165790	hypothetical protein	hypothetical protein Schistosoma mansoni	562.5	2
Smp_043610	hypothetical protein	female lethal d - lateral inhibition - regulation of alternative nuclear mRNA splicing via spliceosome - sex determination - primary sex	544	2
Smp_015840	zinc finger protein, putative	C2H2-type Zn-finger protein	533	2
Smp_172000	hypothetical protein	hypothetical protein Smp_172000	530.5	2
Smp_155780	gtpase activating protein-related	gtpase activating protein-related	530.5	2
Smp_095190	apoptosis regulator bax, putative	apoptosis regulator bax Schistosoma mansoni - 2 predicted membrane helices	518	2
Smp_136250	hypothetical protein	Trafficking protein particle complex subunit 8 - ER to Golgi vesicle-mediated transport - cis-Golgi network - Golgi apparatus - signalP detected	513	2
Smp_126740	protein kinase	protein kinase	512.5	2
Smp_072350	ATP synthase gamma-related	Serine/threonine-protein phosphatase 4 regulatory subunit 3A - microtubule organizing center - nucleus	511	2
Smp_125820	hypothetical protein	hypothetical protein Schistosoma mansoni	510.5	2
Smp_087930	ATP-binding cassette, sub-family B, member 7, mitochondrial precursor (abc7), putative	ABC transporter-7 - 3 predicted membrane helices	506.5	2
Smp_144700	AMP-activated protein kinase, gamma regulatory subunit, putative	AMP-activated protein kinase gamma regulatory subunit Schistosoma mansoni	504.5	2
Smp_154880	tubulin delta chain, putative	tubulin subunit delta Schistosoma mansoni	488.5	2
Smp_029970	hypothetical protein	hypothetical protein Smp_029970	487	2
Smp_147460	ceramidase	Ceramidases - signalP detected	464.5	2
Smp_000240	RNA binding protein, putative	RNA-binding protein FUS - gene expression - zinc ion binding - RNA splicing - cell death - cytoplasm - nucleolus	451.5	2
Smp_073680	TATA-box binding protein, putative	TATA box-binding protein-like protein 2 - embryo development - gastrulation - transcription from RNA polymerase II promoter - regulation of	450.5	2
Smp_032970	calmodulin, putative	EF-hand	450	2
Smp_123270	Sj-Ts1 , putative	Hypothetical secreted protein precursor - signalP detected	444.5	2
Smp_121160	mitochondrial carrier protein, putative	Mitochondrial oxoglutarate/malate carrier	434	2
Smp_155400	ligatin, putative	eukaryotic translation initiation factor 2D-like	428.5	2
Smp_152330	serine/threonine kinase	serine/threonine protein kinase Schistosoma mansoni	427	2
Smp_168050	long-chain-fatty-acid--CoA ligase	vacuolar protein sorting 53 homolog (S. cerevisiae) - molecular_function - cellular_component - biological_process	414.5	2
Smp_019010	dipeptidyl-peptidase III (M49 family)	Dipeptidyl peptidase 3	408.5	2
Smp_166640	hypothetical protein	GTPase-activator protein - 5 predicted membrane helices	396	2
Smp_124230	DNA repair protein RAD51, putative	DNA repair protein RAD51 Schistosoma mansoni	385.5	2
Smp_093850	hypothetical protein	activator of basal transcription Ixodes scapularis	385.5	2
Smp_143730	carboxypeptidase regulatory region-containing, putative	carboxypeptidase regulatory region-containing Schistosoma mansoni - signalP detected	364.5	2
Smp_156270	hypothetical protein	Per1-like - signalP detected - 3 predicted membrane helices	356.5	2
Smp_159410	nuclear DNA-binding protein, putative	DNA-binding protein C1D involved in regulation of double-strand break repair	344	2
Smp_157710	phosphoglucomutase, putative	Phosphoglucomutase/phosphomannomutase	340	2
Smp_026510	protein kinase	protein kinase Schistosoma mansoni	337.5	2
Smp_129770	ankyrin repeat domain, putative	ankyrin repeat domain	336.5	2
Smp_045730	Exosome complex exonuclease RRP43, putative	Exosome complex exonuclease RRP43 Schistosoma mansoni	331.5	2
Smp_172650	hypothetical protein	Predicted guanine nucleotide exchange factor	321.5	2
Smp_062530	suppressor of variegation 4-20-related	Histone tail methylase	319.5	2
Smp_058530	hypothetical protein	Conserved plasma membrane protein - 2 predicted membrane helices - Membrane anchor detected	317.5	2
Smp_043210	tetraspanin, putative	tetraspanin Schistosoma mansoni - 4 predicted membrane helices - Membrane anchor detected	304	2
Smp_043030	hexokinase	Hexokinase	301	2
Smp_126690	COP9 signalosome subunit 6 (M67 family)	COP9 signalosome subunit 6 (M67 family)	295.5	2
Smp_044260	Apg10p-like protein	Ubiquitin-like-conjugating enzyme ATG10	295	2
Smp_019280	camp-dependent protein kinase regulatory chain, putative	camp-dependent protein kinase regulatory chain	286	2
Smp_059870	hypothetical protein	Uncharacterized protein - unfolded protein binding - protein folding - prefoldin complex	284	2
Smp_093830	hypothetical protein	DNA binding - regulation of transcription DNA-dependent - cellular_component	278.5	2
Smp_053220	aldo-keto reductase, putative	aldo-keto reductase Schistosoma mansoni	272	2
Smp_037120	Mitochondrial 39S ribosomal protein L27 (L27mt) (MRP-L27), putative	Mitochondrial 39S ribosomal protein L27 (L27mt) (MRP-L27) Schistosoma mansoni	271	2
Smp_179560	multiple inositol polyphosphate phosphatase- related	multiple inositol polyphosphate phosphatase-related	265.5	2
Smp_036020	hypothetical protein	Serine/threonine-protein kinase DDB_G0283821 - 17 NetOglyc sites	265	2
Smp_005350	calcium-binding protein, putative	Calmodulin	264.5	2
Smp_104500	phospholipid-transporting atpase	P-type ATPase - 8 predicted membrane helices	264.5	2
Smp_035030	ATP-dependent RNA helicase, putative	DEAH-box RNA helicase	262	2
Smp_027390	exocyst componenet sec8, putative	Uncharacterized protein - myelin sheath abaxonal region - protein N-terminus binding - PDZ domain binding - protein transport - vesicle docking - 15 NetOglyc sites	257.5	2
Smp_129710	Uveal autoantigen with coiled-coil domains and ankyrin repeats protein, putative	Myosin-11	256	2
Smp_157510	ATP-dependent RNA helicase, putative	mRNA splicing factor ATP-dependent RNA helicase	250	2
Smp_171860	kh-domain rna binding protein-related	Protein quaking - mRNA transport - SH3 domain binding - cell differentiation - regulation of translation - mRNA processing - multicellular organismal	249.5	2
Smp_131460	bestrophin-related	Conserved plasma membrane protein - signalP detected - 4 predicted membrane helices	249.5	2
Smp_174270	hypothetical protein	Actin filament-binding protein Afadin	245.5	2
Smp_124530	dihydropyridine-sensitive l-type calcium channel, putative	dihydropyridine-sensitive l-type calcium channel - signalP detected	245	2
Smp_019130	cleavage/polyadenylation factor ia subunit clp1p, putative	mRNA cleavage and polyadenylation factor IA/II complex subunit CLP1	238	2
Smp_126450	ATP-binding cassette, sub-family g2 (white protein) (abcg2), putative	ATP-binding cassette sub-family G (WHITE) member 2a - ATP-binding cassette (ABC) transporter complex - ATP binding - ATPase - nucleotide binding -	238	2
Smp_125440	4.1 G protein, putative	hypothetical protein Schistosoma mansoni	237	2
Smp_175460	hypothetical protein	Hydrocephalus-inducing protein homolog	234.5	2
Smp_097560	protein phosphatase inhibitor, putative	protein phosphatase inhibitor Schistosoma mansoni	234	2
Smp_124660	guanyl-nucleotide exchange factor, putative	Predicted guanine nucleotide exchange factor contains Sec7 domain	231.5	2
Smp_142670	hypothetical protein	intraflagellar transport protein 46 - microtubule basal body - cytoplasm - cilium - cell projection - cytoskeleton - determination of ventral identity	231	2
Smp_141290	innexin, putative	innexin Schistosoma mansoni - 2 predicted membrane helices	219.5	2
Smp_168200	hypothetical protein	GATA zinc finger domain-containing protein 7" species:44689 "Dictyostelium discoideum" GO:0003700 "sequence-specific DNA binding transcription	210.5	2
Smp_144200	hypothetical protein	hypothetical protein Smp_144200	206.5	2
Smp_017470	Selenoprotein S	hypothetical protein Schistosoma mansoni	204	2
Smp_083400	ubiquitin conjugating enzyme 13, putative	ubiquitin conjugating enzyme 13 Schistosoma mansoni	202	2
Smp_085070	hypothetical protein	Dentin sialophosphoprotein - cellular response to cell-matrix adhesion - biomineral tissue development - multicellular organismal development -	201	2
Smp_157230	UDP-galactose transporter, putative	udp-galactose transporter - 9 predicted membrane helices	196	2
Smp_163420	protein kinase	protein kinase - 30 NetOglyc sites	192.5	2
Smp_210470	tbc1 domain family member, putative	tbc1 domain family member	192.5	2
Smp_036130	phosducin-like protein (phlp)	Phosducin-like protein - visual perception - signal transduction	191.5	2
Smp_142630	talin 2 , putative	Talin - signalP detected	190.5	2
Smp_027080	golgi membrane protein sb140 (yip1b), putative	Rab GTPase interacting factor Golgi membrane protein - 4 predicted membrane helices	184.5	2
Smp_127940	sodium bicarbonate cotransporter (nbc2, 3), putative	Na+-independent Cl/HCO3 exchanger AE1 - 10 predicted membrane helices	182.5	2
Smp_134880	hypothetical protein	m3G-cap-specific nuclear import receptor (Snurportin1)	182	2
Smp_069380	histone deacetylase 4, 5,, putative	histone deacetylase 4 5	181.5	2
Smp_013050	hypothetical protein	hypothetical protein Schistosoma mansoni	176	2
Smp_173640	hypothetical protein	Regulator of microtubule dynamics protein 2	173	2
Smp_140840	inositol triphosphate 3-kinase C, putative	1D-myo-inositol-triphosphate 3-kinase A	172	2
Smp_153870	protein kinase	protein kinase Schistosoma mansoni	170.5	2
Smp_000190	oxidoreductase, short chain dehydrogenase/reductase family, putative	human 17-beta-hydroxysteroid dehydrogenase XI-like	167	2
Smp_126820	hypothetical protein	hypothetical protein Schistosoma mansoni	165.5	2
Smp_024030	hypothetical protein	Mitochondrial 39S ribosomal protein L49	159	2
Smp_180870	carbonic anhydrase-related	carbonic anhydrase-related	159	2
Smp_134910	serine/threonine kinase	serine/threonine protein kinase Schistosoma mansoni - 18 NetOglyc sites	157.5	2
Smp_065120	deoxyhypusine synthase, putative	Deoxyhypusine synthase	155	2
Smp_050570	hypothetical protein	TAF9 RNA polymerase II TATA box binding protein (TBP)-associated factor	154.5	2
Smp_043990	basigin related	Uncharacterized protein - lactate transmembrane transporter - acrosomal membrane - signalP detected	152	2
Smp_075280	hypothetical protein	hypothetical protein Schistosoma mansoni	151.5	2
Smp_085750	hypothetical protein	hypothetical protein Schistosoma mansoni	150	2
Smp_134410	monocarboxylate transporter, putative	monocarboxylate transporter Schistosoma mansoni - 12 predicted membrane helices	148	2
Smp_144210	death associated protein kinase, putative	death associated protein kinase Schistosoma mansoni	145.5	2
Smp_172820	hypothetical protein	Vacuolar protein 14 C-terminal Fig4p binding	140	2
Smp_082710	glycosyltransferase-related	glycosyltransferase-related Schistosoma mansoni	138	2
Smp_163130	transmembrane 9 superfamily protein member, putative	Endosomal membrane EMP70 - signalP detected - 9 predicted membrane helices	132	2
Smp_006340	hypothetical protein	transmembrane protein 85 - molecular_function - biological_process - cellular_component - apoptotic process - integral to membrane - membrane - 2 predicted membrane helices	130	2
Smp_179250	alpha-galactosidase/alpha-n-acetylgalactosamini da se,putative	alpha-galactosidase/alpha-n-acetylgalactosamini da se - signalP detected	128.5	2
Smp_154740	hypothetical protein	tubulin polyglutamylase complex subunit 2 - molecular_function - cellular_component - biological_process	128	2
Smp_012010	hypothetical protein	forkhead transcription factor Schistosoma mansoni - 13 NetOglyc sites	121.5	2
Smp_133470	ribonucleoprotein-related	Nucleolar protein fibrillarin NOP77 (RRM superfamily)	117	2
Smp_122790	hypothetical protein	hypothetical protein Schistosoma mansoni	115.5	2
Smp_172060	exostosin-1, putative	Uncharacterized protein - N-acetylglucosaminyl-proteoglycan 4-beta-glucuronosyltransferase - glucuronosyl-N-acetylglucosaminyl-proteoglycan - signalP detected	115	2
Smp_158830	transmembrane protein 1/tmem1b, putative	transmembrane protein 1/tmem1b	111.5	2
Smp_054070	hypothetical protein	Conserved plasma membrane protein - 2 predicted membrane helices	110.5	2
Smp_037930	methyltransferase-related	methyltransferase-related Schistosoma mansoni	109.5	2
Smp_077540	faf1 protein, putative	Fas-associated factor 1 - apoptotic process - NF-kappaB binding - perinuclear region of cytoplasm - ubiquitin binding - regulation of protein	108.5	2
Smp_155030	hypothetical protein	hypothetical protein Schistosoma mansoni	108	2
Smp_149480	hypothetical protein	Leucine-rich repeat (LRR) protein contains calponin homology domain	106	2
Smp_135610	cadherin, putative	kugelei - basal plasma membrane - establishment of planar polarity of follicular epithelium - focal adhesion - establishment or maintenance of actin - 2 predicted membrane helices	105.5	2
Smp_058480	hypothetical protein	Biotin carboxylase subunit of acetyl CoA carboxylase - apicoplast - biotin carboxylase complex - acetyl-CoA carboxylase complex - fatty	103	2
Smp_167360	hypothetical protein	GATA zinc finger domain-containing protein 8" species:44689 "Dictyostelium discoideum" GO:0003700 "sequence-specific DNA binding transcription	101.5	2
Smp_065580	heterogeneous nuclear ribonucleoprotein k, putative	PolyC-binding hnRNP-K protein HRB57A/hnRNP contains KH domain	101.5	2
Smp_023670	tar rna binding protein (trbp), putative	Staufen	98	2
Smp_003860	hypothetical protein	hypothetical protein Smp_003860	94.5	2
Smp_087620	programmed cell death 6-interacting protein, putative	Programmed cell death 6-interacting protein	93.5	2
Smp_155020	heat shock protein 70 (hsp70)-interacting protein, putative	heat shock protein 70 (hsp70)-interacting protein	91.5	2
Smp_071540	hypothetical protein	hypothetical protein Schistosoma mansoni	91.5	2
Smp_073610	transcriptional co-activator crsp77-related	transcriptional co-activator crsp77-related	91	2
Smp_011270	Sj-Ts4 protein , putative	sj-Ts4 protein	90	2
Smp_142180	poly(ADP-ribose) glycohydrolase, putative	Uncharacterized protein - carbohydrate metabolic process - detection of bacterium - response to DNA damage stimulus - cytosol - nucleus -	89.5	2
Smp_032480	stromal antigen, putative	Sister chromatid cohesion complex Cohesin subunit STAG/IRR1/SCC3	88	2
Smp_173570	hypothetical protein	Protein FAM13A - regulation of small GTPase mediated signal transduction - small GTPase mediated signal transduction - cytosol - GTPase activator	85	2
Smp_207060	tumor differentially expressed protein, putative	Conserved plasma membrane protein - signalP detected - 7 predicted membrane helices	85	2
Smp_076660	DNA polymerase delta small subunit, putative	DNA polymerase delta small subunit Schistosoma mansoni	84	2
Smp_166050	hypothetical protein	protein kinase TKL grouptyrosine kinase-like proteinARK family protein kinase - protein phosphorylation - ATP binding - protein kinase - - 13 NetOglyc sites	83.5	2
Smp_143370	protein phosphatase 1 regulatory subunit 12b (myosin phosphatase targeting subunit 2), putative	protein phosphatase 1 regulatory subunit 12b (myosin phosphatase targeting subunit 2) - 14 NetOglyc sites	83	2
Smp_196090	TGF-beta receptor, putative	tgf-beta receptor - 2 predicted membrane helices	80	2
Smp_071970	chloride channel protein, putative	H(+)/Cl(-) exchange transporter 3 - 11 predicted membrane helices	78.5	2
Smp_194810	Band 4.1-like protein	Uncharacterized protein - cortical actin cytoskeleton organization - spectrin binding - PH domain binding - cell junction - extrinsic to membrane -	77	2
Smp_161010	mixed-lineage leukemia 5, mll5, putative	Protein Mll5 - cellular response to retinoic acid - MLL5-L complex - retinoic acid receptor signaling pathway - positive regulation of transcription	76	2
Smp_075220	mitochondrial intermediate peptidase (M03 family)	Mitochondrial intermediate peptidase	75	2
Smp_004710	hypothetical protein	Hypothetical secreted protein precursor - signalP detected	75	2
Smp_147450	serine/threonine kinase	serine/threonine protein kinase	74.5	2
Smp_059210	hypothetical protein	Dentin sialophosphoprotein - cellular response to cell-matrix adhesion - biomineral tissue development - multicellular organismal development -	72.5	2
Smp_008900	eukaryotic translation initiation factor 4 gamma, putative	eukaryotic translation initiation factor 4 gamma Schistosoma mansoni	72.5	2
Smp_133040	hypothetical protein	general transcription factor IIIC polypeptide 1 alpha 220kDa Ixodes scapularis	65.5	2
Smp_197880	DNA replication helicase dna2, putative	DNA replication helicase	63.5	2
Smp_054780	40S ribosomal protein S8, putative	40S ribosomal protein S8 Schistosoma mansoni	63.5	2
Smp_029310	phosphatidylinositol transfer protein	Phosphatidylinositol transfer protein	60	2
Smp_166030	erythrocyte membrane protein, putative	erythrocyte membrane protein - 12 NetOglyc sites	59.5	2
Smp_210970	serine/threonine kinase	serine/threonine protein kinase	59	2
Smp_176040	eukaryotictranslation initiation factor, putative	eukaryotictranslation initiation factor	58.5	2
Smp_087940	gaba(A) receptor-associated protein, putative	gaba(A) receptor-associated protein Schistosoma mansoni	58	2
Smp_032810	thymidylate kinase	Thymidylate kinase/adenylate kinase	57	2
Smp_172180	MEG-8 family	Hypothetical secreted protein precursor - signalP detected	56	2
Smp_078050	hypothetical protein	Uncharacterized protein - actin binding - 16 NetOglyc sites	52	2
Smp_149610	hypothetical protein	cell surface glycoprotein - transferase - cell adhesion - external side of cell wall - 70 NetOglyc sites	49.5	2
Smp_122680	oligophrenin, putative	Oligophrenin-1 - 26 NetOglyc sites	46.5	2
Smp_141600	hypothetical protein	hypothetical protein Smp_141600	46.5	2
Smp_042090	60S ribosomal protein L10a, putative	60S ribosomal protein L10a Schistosoma mansoni	45.5	2
Smp_128230	hypothetical protein	C-Serate-1 protein - response to muramyl dipeptide - negative regulation of stem cell differentiation - neuronal stem cell maintenance - loop of - signalP detected	44.5	2
Smp_000320	Ndr family, putative	Ndr family Schistosoma mansoni	44.5	2
Smp_173390	ribosomal protein L5, putative	ribosomal protein L5 - signalP detected - 4 predicted membrane helices	41.5	2
Smp_056360	P30 dbc protein, putative	Cell division cycle and apoptosis regulator protein 1	41.5	2
Smp_210600	aspartyl aminopeptidase (M18 family)	aspartyl aminopeptidase (M18 family) - 22 NetOglyc sites	41	2
Smp_175780	sex-determining protein fem-1, putative	sex-determining protein fem-1 Schistosoma mansoni	39.5	2
Smp_065370	hypothetical protein	hypothetical protein Schistosoma mansoni	39.5	2
Smp_099900	zinc finger protein, putative	Translation machinery-associated protein 46	39	2
Smp_066760	merlin/moesin/ezrin/radixin, putative	Moesin/ezrin/radixin homolog 1 - establishment or maintenance of epithelial cell apical/basal polarity - adherens junction - actin binding	38	2
Smp_021800	prefoldin subunit 3-related	Molecular chaperone Prefoldin subunit 3	37	2
Smp_141140	TFIID subunit , putative	bromodomain-containing proteintranscription initiation factor TFIID subunitTFIID subunitprotein kinase Atypical groupTAF1 family protein - 24 NetOglyc sites	36.5	2
Smp_085540	myosin heavy chain	Myosin class V heavy chain	36	2
Smp_208070	cell division cycle, putative	Anaphase-promoting complex (APC) Cdc16 subunit	35.5	2
Smp_170330	Collagen alpha-1(V) chain precursor, putative	Collagen alpha-1(V) chain precursor Schistosoma mansoni	34	2
Smp_132180	serine/threonine-rich hypothetical protein	Dentin sialophosphoprotein - cellular response to cell-matrix adhesion - biomineral tissue development - multicellular organismal development -	33.5	2
Smp_001410	glyoxalase I (lactoylglutathione lyase)	Predicted glyoxalase	33.5	2
Smp_148370	Uveal autoantigen with coiled-coil domains and ankyrin repeats protein (Beta-actin-binding protein) (BetaCAP73), putative	Thyroid receptor-interacting protein 11 - 11 NetOglyc sites	33	2
Smp_012340	hypothetical protein	U3 small nucleolar RNA-associated protein 14	32.5	2
Smp_150170	hypothetical protein	Histone-lysine N-methyltransferase H3 lysine-79 specific	30	2
Smp_156920	activating signal cointegrator 1 complex subunit 3, helc1, putative	RNA helicase BRR2 DEAD-box superfamily	29.5	2
Smp_055770	protein phosphatase 2A regulatory subunit, putative	protein phosphatase pp2a regulatory subunit B Schistosoma mansoni	29	2
Smp_077880	annexin, putative	Annexin	28.5	2
Smp_127650	secretory carrier membrane protein, putative	Secretory carrier membrane protein - 4 predicted membrane helices	28.5	2
Smp_071830	transcription initiation factor iia (tfiia), gamma chain, putative	transcription initiation factor iia (tfiia)gamma chain	27	2
Smp_197190	SEC23-interacting protein (p125), putative	Phosphatidic acid-preferring phospholipase A1 contains DDHD domain - 15 NetOglyc sites	25.5	2
Smp_148490	lar interacting protein (lip)-related protein	lar interacting protein (lip)-related protein Schistosoma mansoni	25.5	2
Smp_003110	Nadrin-like protein	si:dkey-1h24.3 - signal transduction - phospholipid binding - 21 NetOglyc sites	25	2
Smp_122800	lupus la ribonucleoprotein, putative	RNA-binding protein La	24.5	2
Smp_143170	mannosyl-oligosaccharidealpha-1,2-mannosidase-r el ated	mannosyl-oligosaccharidealpha-12-mannosidase-r el ated Schistosoma mansoni	24	2
Smp_212600	protein kinase, putative	protein kinase - 41 NetOglyc sites	24	2
Smp_091650	cation-transporting ATPase, putative	P-type ATPase - 7 predicted membrane helices	23	2
Smp_135570	actin-like protein	Actin-related protein - Arp6p	22	2
Smp_212180	glucose-methanol-choline (gmc) oxidoreductase, putative	glucose-methanol-choline (gmc) oxidoreductase	22	2
Smp_017710	rab, putative	RAB11 family interacting protein 4 (class II) a - cell cycle - cell division - transport - cytoplasmic vesicle - membrane - endosome	21.5	2
Smp_168960	multiple pdz domain protein, putative	Uncharacterized protein - Schmidt-Lanterman incisure - cytoplasmic vesicle - apical plasma membrane - cell adhesion - tight junction	21.5	2
Smp_090450	HCF C-terminal chain], putative Host cell factor (dHcf)	Host cell transcription factor HCFC1	19.5	2
Smp_128380	glutamate synthase, putative	Glutamate synthase	19	2
Smp_053560	serine/threonine kinase	serine/threonine protein kinase Schistosoma mansoni	19	2
Smp_002230	hypothetical protein	nucleolar pre-rRNA processing protein homolog (S. cerevisiae) - nucleus - nucleotide binding	19	2
Smp_047320	hypothetical protein	hypothetical protein Smp_047320	18.5	2
Smp_089650	hypothetical protein	Conserved plasma membrane protein - 7 predicted membrane helices	18.5	2
Smp_007710	hypothetical protein	hypothetical protein Smp_007710	18	2
Smp_136780	hypothetical protein	Transmembrane and ubiquitin-like domain containing 1 - signalP detected - 2 predicted membrane helices	17.5	2
Smp_145090	tumor differentially expressed protein-related	Conserved plasma membrane protein - 10 predicted membrane helices	17.5	2
Smp_043220	hypothetical protein	hypothetical protein Schistosoma mansoni - 11 NetOglyc sites	17	2
Smp_140820	Sp8 , putative	Uncharacterized protein - activation of protein kinase B - TOR signaling cascade - regulation of cell proliferation - protein kinase B binding -	16.5	2
Smp_143010	myosin II heavy chain, putative	myosin II heavy chain	15	2
Smp_146440	hypothetical protein	Protein asteroid homolog 1	15	2
Smp_123600	putative RNA-binding protein	Uncharacterized protein - placenta blood vessel development - ventricular septum morphogenesis - spleen development - negative regulation of myeloid	14.5	2
Smp_150550	titin, putative	titin	14	2
Smp_170100	hypothetical protein	Transcriptional repressor TCF25	14	2
Smp_197540	poly(p)/ATP NAD kinase, putative	Conserved membrane protein	13.5	2
Smp_149420	kh-domain rna binding protein-related	quaking - transport - cytoplasm - RNA splicing - regulation of translation - nucleus - cell differentiation	13	2
Smp_149300	hypothetical protein	splicing factor suppressor of white-apricot homolog (Drosophila) - cellular_component - RNA processing - RNA binding - 18 NetOglyc sites	12	2
Smp_131700	serine/threonine kinase	Serine/threonine protein kinase - 23 NetOglyc sites	11.5	2
Smp_900060	cytochrome c oxidase subunit 3	cytochrome c oxidase subunit III Schistosoma mansoni - 6 predicted membrane helices - Membrane anchor detected	11	2
Smp_149220	G/t mismatch-specific thymine DNA glycosylase, putative	G/T mismatch-specific thymine DNA glycosylase	11	2
Smp_043150	SmIrV1 protein, putative	Calnexin - signalP detected	11	2
Smp_015090	coatomer beta subunit, putative	coatomer protein complex subunit beta 2 (beta prime) - COPI vesicle coat - Golgi apparatus - protein kinase C binding - Golgi membrane - structural	11	2
Smp_148510	protein phosphatase 2C, putative	protein phosphatase 2C Schistosoma mansoni	11	2
Smp_176720	lipoma hmgic fusion partner-like protein 4,	Conserved plasma membrane protein - signalP detected - 2 predicted membrane helices	10.5	2
Smp_137450	conserved Schistosoma protein, unknown function	conserved Schistosoma protein unknown function	10	2
Smp_001210	myosin, putative	myosin Schistosoma mansoni	0	2
Smp_157590	Protein VTS1, putative	GPI-anchored cell surface glycoprotein (flocculin) - extracellular region - cellular bud neck - cell-cell adhesion - plasma membrane - pseudohyphal	0	2
Smp_090140	Ftz-F1 interacting protein, putative	GPI-anchored cell surface glycoprotein (flocculin) - extracellular region - cellular bud neck - cell-cell adhesion - plasma membrane - pseudohyphal - 20 NetOglyc sites	0	2
Smp_009310	Plasminogen activator inhibitor 1 RNA-binding protein (PAI1 RNA-binding protein 1) (PAI-RBP1) (SERPINE1 mRNA-binding protein 1), putative	Hyaluronan / mRNA binding family - 13 NetOglyc sites	0	2
Smp_007330	hypothetical protein	Mucin 68D - extracellular region - chitin binding - chitin metabolic process - structural constituent of peritrophic membrane	0	2
Smp_179740	hypothetical protein	Transmembrane protein 8A - biological_process - cell adhesion - integral to plasma membrane - molecular_function - 6 predicted membrane helices	0	2
Smp_044020	folate carrier protein, putative	Mitochondrial FAD carrier protein - 3 predicted membrane helices	0	2
Smp_210760	rotamase, putative	sphingomyelin phosphodiesterase activator	0	2
Smp_160850	Tpr , putative	nuclear pore complex-associated protein Tpr Mus musculus	0	2
Smp_163620	helicase swr1, putative	SNF2 family DNA-dependent ATPase	0	2
Smp_148230	Pre-mRNA-splicing factor CLF1, putative	Cell cycle control protein (crooked neck)	0	2
Smp_123870	synaptobrevin, putative	SJCHGC01984 protein Schistosoma japonicum - 11 NetOglyc sites	0	2
Smp_179610	arf gtpase-activating protein, putative	ADP-ribosylation factor GTPase-activating protein 3 - regulation of ARF GTPase - vesicle-mediated transport - protein secretion - zinc ion binding -	0	2
Smp_089000	translocon-associated protein, delta subunit, putative	translocon-associated protein delta subunit Schistosoma mansoni - signalP detected	0	2
Smp_020220	zeta-coat protein, putative	Vesicle coat complex COPI zeta subunit	0	2
Smp_045200	tegument-allergen-like protein	EF-hand	0	2
Smp_053820	preprotein translocase secy subunit (sec61), putative	Transport protein Sec61 alpha subunit - 10 predicted membrane helices	0	2
Smp_049300	major egg antigen, putative	Small heat shock protein p36	0	2
Smp_072900	hsp90 co-chaperone (tebp), putative	hsp90 co-chaperone (tebp)	0	2
Smp_082030	family C56 non-peptidase homologue (C56 family)	family C56 non-peptidase homologue (C56 family) Schistosoma mansoni	0	2
Smp_032580	subfamily T1A non-peptidase homologue (T01 family)	subfamily T1A non-peptidase homologue (T01 family) Schistosoma mansoni	0	2
Smp_011150	taspase-1 (T02 family)	PLN02937 isoaspartyl peptidase/L-asparaginase	0	2
Smp_017280	ubiquitin, putative	ubiquitin Schistosoma mansoni	0	2
Smp_038700	hypothetical protein	Predicted E3 ubiquitin ligase	0	2
Smp_005280	ubiquitin-specific peptidase 10 (C19 family)	ubiquitin-specific peptidase 10 (C19 family)	0	2
Smp_093750	eukaryotic translation initiation factor 2 alpha subunit, putative	eukaryotic translation initiation factor 2 alpha subunit Schistosoma mansoni	0	2
Smp_022640	60S ribosomal protein L13 (BBC1 protein homolog), putative	60S ribosomal protein L13	0	2
Smp_212510	peter pan-related	RNA-binding protein required for 60S ribosomal subunit biogenesis	0	2
Smp_163640	phosphatidylinositol N- acetylglucosaminyltransferase subunit P, putative	Phosphatidylinositol N-acetylglucosaminyltransferase subunit P - cellular protein metabolic process - post-translational protein modification - - signalP detected - 2 predicted membrane helices	0	2
Smp_204790		Hypothetical secreted protein precursor - signalP detected	0	2
Smp_155570	hypothetical protein	Hypothetical secreted protein precursor - signalP detected	0	2
Smp_210730	prolyl oligopeptidase (S09 family)	prolyl oligopeptidase (S09 family) - signalP detected	0	2
Smp_009760	14-3-3 protein, putative	14-3-3 domain	0	2
Smp_124610	hypothetical protein	bromodomain-containing proteinprotein kinase Atypical groupBRD family protein kinaseGTE group protein - protein phosphorylation - ATP binding - - 27 NetOglyc sites	0	2
Smp_079290	rna binding motif protein 4,lark, putative	transferring phosphorus-containing groups - ATP binding	0	2
Smp_173180	developmentally regulated GTP-binding protein 1 (drg 1), putative	GTP-binding protein DRG2 (ODN superfamily)	0	2
Smp_145500	formin-related	formin 3 - branch fusion open tracheal system - viral envelope fusion with host membrane - viral envelope - host cell surface receptor binding -	0	2
Smp_047420	autocrine motility factor receptor, amfr, putative	autocrine motility factor receptor amfr Schistosoma mansoni - 5 predicted membrane helices - 14 NetOglyc sites	0	2
Smp_126350	glutamate receptor, NMDA, putative	Glutamate NMDA receptor subunit 1 - signalP detected - 7 predicted membrane helices	0	2
Smp_090220	feline leukemia virus subgroup C receptor- related	feline leukemia virus subgroup C receptor-related Schistosoma mansoni - signalP detected - 10 predicted membrane helices	0	2
Smp_044000	bax inhibitor, putative	Bax inhibitor 1 - integral to membrane - negative regulation of apoptotic process - apoptotic process - 6 predicted membrane helices	0	2
Smp_161510	hypothetical protein	GATA zinc finger domain-containing protein 14" species:44689 "Dictyostelium discoideum" GO:0003700 "sequence-specific DNA binding transcription	0	2
Smp_027990	neural gene activation protein homeobox protein nk-2, putative	Transcription factor tinman/NKX2-3 contains HOX domain	0	2
Smp_050360	MAK16 protein homolog (SmMAK16), putative	RNA-binding nuclear protein (MAK16) containing a distinct C4 Zn-finger	0	2
Smp_051530	heterogeneous nuclear ribonucleoprotein l (hnrnp l), putative	Heterogeneous nuclear ribonucleoprotein L (contains RRM repeats)	0	2
Smp_013070	one cut domain family member, putative	one cut domain family member 1 - liver development - nucleus - sequence-specific DNA binding - regulation of transcription DNA-dependent -	0	2
Smp_122770	hypothetical protein	FtsJ-like RNA methyltransferase	0	2
Smp_141660	high voltage-activated calcium channel beta subunit 2, putative	Voltage-dependent L-type calcium channel subunit beta-2	0	2
Smp_186170	hypothetical protein	hypothetical protein Smp_186170	0	2
Smp_136190	hypothetical protein	hypothetical protein Smp_136190	0	2
Smp_163300	histidine triad (hit) protein member, putative	histidine triad (hit) protein member Schistosoma mansoni	0	2
Smp_130840	hypothetical protein	hypothetical protein Schistosoma mansoni	0	2
Smp_200280		unnamed protein product	0	2
Smp_042400	hypothetical protein	hypothetical protein Schistosoma mansoni	0	2
Smp_184780	hypothetical protein	hypothetical protein Smp_184780	0	2
Smp_205750		unnamed protein product	0	2
Smp_043110	hypothetical protein	hypothetical protein Schistosoma mansoni	0	2
Smp_001150	hypothetical protein	hypothetical protein Schistosoma mansoni	0	2
Smp_156570	hypothetical protein	hypothetical protein Schistosoma mansoni	0	2
Smp_212340	hypothetical protein	hypothetical protein Smp_212340 partial	0	2
Smp_199010	ras GTP exchange factor, son of sevenless, putative	Son of sevenless homolog 1 - leukocyte migration - regulation of small GTPase mediated signal transduction - nerve growth factor receptor signaling	9503	1
Smp_066970	hypothetical protein	hypothetical protein Schistosoma mansoni	7629	1
Smp_212250	ankyrin repeat-containing, putative	Predicted dehydrogenase	7331.5	1
Smp_045600	hypothetical protein	Rho-associated protein kinase 2 - intracellular signal transduction - metal ion binding - actin cytoskeleton organization - protein phosphorylation -	6066	1
Smp_129980	hypothetical protein	hypothetical protein Schistosoma mansoni	3841	1
Smp_132740	fatty acid desaturase, putative	fatty acid desaturase - 3 predicted membrane helices	2954	1
Smp_018890	phosphoglycerate kinase	3-phosphoglycerate kinase	2913.5	1
Smp_011220	glucosamine-fructose-6-phosphate aminotransferase, putative	glucosamine-fructose-6-phosphate aminotransferase	2856	1
Smp_062120	serpin, putative	serine protease inhibitors serpins Schistosoma mansoni	2767.5	1
Smp_139100	hypothetical protein	uncharacterized protein - cell surface - fungal-type cell wall - biological_process - molecular_function	2729.5	1
Smp_176440	protein kinase	N-terminal kinase-like protein - 14 NetOglyc sites	2569	1
Smp_084080	peptidyl-prolyl cis-trans isomerase (cyclophilin), putative	CWC27 spliceosome-associated protein homolog (S. cerevisiae) - catalytic step 2 spliceosome - protein folding - nucleus - peptidyl-prolyl cis-trans	2454.5	1
Smp_079050	DNA primase large subunit, putative	Eukaryotic-type DNA primase large subunit	2348	1
Smp_153820	transcriptional regulator atrx homolog (X-linked nuclear protein-1), putative	transcriptional regulator atrx homolog (X-linked nuclear protein-1)	2329.5	1
Smp_140520	ank repeat-containing, putative	Ankyrin	2038.5	1
Smp_210540	cript-related	Microtubule-associated protein CRIPT	1991.5	1
Smp_030300	thrombospondin, putative	thrombospondin partial	1988.5	1
Smp_000050	transient receptor potential cation channel, putative	transient receptor potential cation channel Schistosoma mansoni - 4 predicted membrane helices	1810.5	1
Smp_040770	methionine-tRNA synthetase, putative	Methionyl-tRNA synthetase	1747.5	1
Smp_024120	Ubiquinol-cytochrome c reductase complex 14 kDa protein, putative	smm:Smp_024120 Ubiquinol-cytochrome c reductase complex 14 kDa protein; K00417 ubiquinol-cytochrome c reductase subunit 7 (A)	1691	1
Smp_137520	threonine dehydratase/deaminase, putative	Threonine/serine dehydratases	1679	1
Smp_137800	hypothetical protein	Replication factor C subunit RFC1 (large subunit)	1659	1
Smp_076010	hypothetical protein	hypothetical protein Schistosoma mansoni	1490	1
Smp_175620	rhoptry protein, putative	Proline-rich actin-associated protein - cytoplasm - mating projection tip - endocytosis - actin cortical patch localization - actin cytoskeleton - 19 NetOglyc sites	1479	1
Smp_081450	adenosine diphosphatase, putative	Nucleoside phosphatase	1408.5	1
Smp_156470	hypothetical protein	hypothetical protein Schistosoma mansoni	1399	1
Smp_103570	serine/threonine kinase	serine/threonine protein kinase	1369.5	1
Smp_003660	DEAD box ATP-dependent RNA helicase, putative	Spliceosome RNA helicase DDX39B - intronless viral mRNA export from host nucleus - RNA secondary structure unwinding - U4 snRNA binding -	1365.5	1
Smp_169720	hypothetical protein	hypothetical protein Smp_169720.2	1344	1
Smp_173520	hypothetical protein	hypothetical protein Schistosoma mansoni	1331	1
Smp_087560	hypothetical protein	Coiled-coil domain-containing protein 65	1295.5	1
Smp_130520	prominin (prom) protein, putative	Conserved plasma membrane protein - signalP detected - 4 predicted membrane helices	1263.5	1
Smp_020360	hypothetical protein	Conserved plasma membrane protein - 3 predicted membrane helices	1244	1
Smp_199210	plasma membrane calcium-transporting atpase, putative	Plasma membrane calcium-transporting ATPase 2 (Fragment) - 4 predicted membrane helices	1179	1
Smp_007270	alpha-actinin, putative	Smoothelin - actin cytoskeleton - structural constituent of muscle - muscle organ development - smooth muscle contraction - cytoskeleton - cytoplasm	1138.5	1
Smp_147990	hypothetical protein	hypothetical protein Schistosoma mansoni	1113	1
Smp_133440	hypothetical protein	rRNA adenine N-6-methyltransferase - signalP detected - 4 predicted membrane helices	1078.5	1
Smp_044770	hypothetical protein	SJCHGC06026 protein Schistosoma japonicum	1075.5	1
Smp_203810		SJCHGC03199 protein Schistosoma japonicum	1066.5	1
Smp_123590	hypothetical protein	hypothetical protein Schistosoma mansoni	1052.5	1
Smp_181460	hypothetical protein	hypothetical protein Schistosoma mansoni	1023.5	1
Smp_140120	hypothetical protein	hypothetical protein Schistosoma mansoni	1023	1
Smp_179080	hypothetical protein	hypothetical protein Schistosoma mansoni	981.5	1
Smp_038730	hypothetical protein	Vesicle-associated protein (Fragment)	965.5	1
Smp_012740	ankyrin repeat and mynd domain containing, putative	ankyrin repeat and mynd domain containing Schistosoma mansoni	960	1
Smp_051640	Endoribonuclease XendoU	Endoribonuclease XendoU	951.5	1
Smp_040560	cancer-associatedprotein protein, putative	Cytoplasmic tRNA 2-thiolation protein 1	947.5	1
Smp_163730	rhoptry protein, putative	filament-interacting protein - phototaxis - filamin binding - cortical actin cytoskeleton - sorocarp development - cytoplasm - phagocytic cup	909	1
Smp_188100	pyruvate carboxylase, putative	Pyruvate carboxylase	907.5	1
Smp_127380	huntington associated protein-1 domain, putative	Uncharacterized protein - GABA receptor binding - endosome to lysosome transport - mitochondrion - early endosome	892	1
Smp_042050	hypothetical protein	hypothetical protein Smp_042050	891.5	1
Smp_141650	hypothetical protein	hypothetical protein Schistosoma mansoni	884	1
Smp_103670	glycolipid transfer protein-related	Glycolipid transfer protein	851.5	1
Smp_169740	polynucleotide kinase- 3'-phosphatase, putative	Uncharacterized protein - nucleotide kinase - DNA damage response detection of DNA damage - ATP-dependent polydeoxyribonucleotide	848.5	1
Smp_135280	brefeldin A-inhibited guanine nucleotide- exchange protein, putative	Uncharacterized protein - regulation of ARF protein signal transduction - myosin binding - Golgi apparatus - nucleus - ARF guanyl-nucleotide exchange	822	1
Smp_197020	nucleolar protein c7c, putative	nucleolar protein c7c	810	1
Smp_050890	hypothetical protein	Conserved plasma membrane protein - 2 predicted membrane helices	774.5	1
Smp_161960	hypothetical protein	hypothetical protein Smp_161960	768	1
Smp_081510	hyvh1 dual specificity phosphatase, putative	dual specificity phosphatase 12 - hydrolase - cytoplasm - positive regulation of glucokinase - JNK cascade - phosphatase - protein	767	1
Smp_010280		family S9 unassigned peptidase (S09 family) - signalP detected	763	1
Smp_030930	dph2-like, ovca	Diphthamide biosynthesis protein	736	1
Smp_155320	tetraspanin, putative	Tetraspanin family - 4 predicted membrane helices - Membrane anchor detected	729.5	1
Smp_102840	30S ribosomal protein S2 (prokaryotic and organellar), putative	30S ribosomal protein S2 Schistosoma mansoni	724	1
Smp_136360	DNA cross-link repair protein pso2/snm1, putative	Predicted hydrolase involved in interstrand cross-link repair	721.5	1
Smp_002920	hypothetical protein	Conserved plasma membrane protein - signalP detected - 5 predicted membrane helices	720.5	1
Smp_173650	Nonhistone chromosomal protein, putative	Nonhistone chromosomal protein Schistosoma mansoni	717.5	1
Smp_159150	hypothetical protein	Conserved plasma membrane protein - 2 predicted membrane helices	717.5	1
Smp_068840	tbp-1 interacting protein, putative	proteasome (prosome macropain) 26S subunit ATPase 3 interacting protein	702	1
Smp_138960	SPFH domain protein 1 precursor. , putative	Prohibitin-related membrane protease subunits - signalP detected	695.5	1
Smp_049390	pyrroline-5-carboxylate reductase	Pyrroline-5-carboxylate reductase	691.5	1
Smp_136400	cytochrome B561, putative	cytochrome B561 Schistosoma mansoni - 6 predicted membrane helices	685.5	1
Smp_153500	tyrosine kinase	venus kinase receptor 2 - 2 predicted membrane helices	670	1
Smp_145440	hypothetical protein	Uncharacterized protein - zinc ion binding - regulation of transcription DNA-dependent - nucleus - nucleic acid binding	663.5	1
Smp_096200	tRNA-dihydrouridine synthase, putative	tRNA-dihydrouridine synthase	647.5	1
Smp_138640	chromatin regulatory protein sir2, putative	chromatin regulatory protein sir2 Schistosoma mansoni	638.5	1
Smp_133450	jnk stimulatory phosphatase-related	protein phosphatase	636	1
Smp_068400	hypothetical protein	hypothetical protein Schistosoma mansoni	613.5	1
Smp_123880	hypothetical protein	Conserved plasma membrane protein - 2 predicted membrane helices	611.5	1
Smp_171170	DEAD box ATP-dependent RNA helicase, putative	Leucine-rich repeat and WD repeat-containing protein 1 - establishment of protein localization to chromatin - methylated histone residue binding -	606	1
Smp_180400	serine/threonine kinase	serine/threonine protein kinase Schistosoma mansoni	605	1
Smp_042020	ATP-diphosphohydrolase 1, putative	Uncharacterized protein - platelet activation - nucleoside-triphosphatase - nucleoside-diphosphatase - purine ribonucleoside diphosphate catabolic - 2 predicted membrane helices	582	1
Smp_025360	hypothetical protein	hypothetical protein Schistosoma mansoni	579.5	1
Smp_155480	heat shock protein 70 (hsp70)-interacting protein, putative	heat shock protein 70 (hsp70)-interacting protein	566	1
Smp_170160	5-AMP-activated protein kinase , beta subunit, putative	protein kinase subunit beta Schistosoma mansoni	561.5	1
Smp_199560	putative homeodomain transcription factor (phtf)	homeodomain transcription factor (phtf) - signalP detected	554	1
Smp_015800	hypothetical protein	Elongator complex protein 4 - phosphorylase kinase regulator - transcription elongation factor complex - regulation of transcription from RNA	552.5	1
Smp_008230	rab-18, putative	Rab subfamily of small GTPases	551	1
Smp_211200	williams-beuren syndrome critical region protein, putative	Proliferation-associated nucleolar protein (NOL1)	543.5	1
Smp_048420	hypothetical protein	hypothetical protein Schistosoma mansoni	541	1
Smp_042780	hypothetical protein	Mediator of RNA polymerase II transcription subunit 20	533	1
Smp_169470	rab-18, putative	Rab subfamily of small GTPases - 11 NetOglyc sites	525	1
Smp_169580	hypothetical protein	hypothetical protein Smp_169580.1	521.5	1
Smp_052280	ribose-phosphate pyrophosphokinase 1,2, putative	phosphoribosyl pyrophosphate synthetase-associated protein 2 - cellular_component - nucleotide biosynthetic process - ribose phosphate	521	1
Smp_172270	carbon catabolite repressor protein, putative	CCR4-NOT transcription complex subunit 6-like	519.5	1
Smp_071960	cle7, putative	UPF0568 protein C14orf166 homolog - tRNA-splicing ligase complex - positive regulation of transcription from RNA polymerase II promoter - RNA	519.5	1
Smp_160770	arp2/3 complex 20 kD subunit, putative	SJCHGC04797 protein Schistosoma japonicum	519	1
Smp_169670	hypothetical protein	wu:fj58c09 - regulation of apoptotic process	519	1
Smp_045980	CC2D1B protein , putative	lethal (2) giant discs 1 - endosomal transport - apical plasma membrane - cytoplasm - negative regulation of Notch signaling pathway - intracellular	515.5	1
Smp_004170	hypothetical protein	Thioredoxin-like protein - signalP detected - 2 predicted membrane helices	512.5	1
Smp_161940	cytochrome oxidase biogenesis protein (oxa1 mitochondrial), putative	cytochrome oxidase biogenesis protein (oxa1 mitochondrial)	500	1
Smp_080550	developmentally regulated GTP-binding protein 2 (drg 2), putative	GTP-binding protein DRG1 (ODN superfamily)	495.5	1
Smp_201100		unnamed protein product	492.5	1
Smp_160490	hypothetical protein	Ankyrin	492	1
Smp_174130	cytochrome oxidase biogenesis protein (oxa1 mitochondrial), putative	cytochrome oxidase biogenesis protein (oxa1 mitochondrial) Schistosoma mansoni	480	1
Smp_158400	receptor protein tyrosine phosphatase r (pcptp1), putative	receptor protein tyrosine phosphatase r (pcptp1)	470	1
Smp_181100	hypothetical protein	Conserved plasma membrane protein - 3 predicted membrane helices - Membrane anchor detected	468	1
Smp_158630	cement precursor protein 3B variant 1, putative	protein kinase TKL grouptyrosine kinase-like proteinARK family protein kinase - protein phosphorylation - ATP binding - protein kinase -	464.5	1
Smp_169790	prokaryotic DNA topoisomerase, putative	DNA topoisomerase III alpha	461	1
Smp_054340	chaperonin containing t-complex protein 1, beta subunit, tcpb, putative	Chaperonin complex component TCP-1 beta subunit (CCT2)	461	1
Smp_062080	serpin, putative	serine protease inhibitors serpins Schistosoma mansoni	456	1
Smp_011720	hypothetical protein	PHD finger protein 5A - nucleolus - positive regulation of transcription DNA-dependent - nuclear speck - nuclear matrix - transcription	451	1
Smp_152710	glutathione-s-transferase omega, putative	glutathione S-transferase omega	443	1
Smp_017230	nicotinate phosphoribosyltransferase related pre- B cell enhancing factor	Nicotinamide phosphoribosyltransferase	437.5	1
Smp_173190	calcium-dependent activator protein for secretion, putative	Ca2+-dependent activator protein	435.5	1
Smp_055670	rab-2,4,14, putative	Rab subfamily of small GTPases	427.5	1
Smp_086910	hypothetical protein	Nucleolar protein 16	425.5	1
Smp_170530	upstream transcription factor 1, usf1, putative	upstream transcription factor 1 usf1	419	1
Smp_048620	exosome complex exonuclease rrp45 (polymyositis/scleroderma autoantigen 1) (ribosomal rna processing protein 45), putative	exosome complex exonuclease rrp45 (polymyositis/scleroderma autoantigen 1) (ribosomal rna processing protein 45)	416.5	1
Smp_140100	double-stranded rna-binding protein zn72d, putative	Zinc-finger protein at 72D - precatalytic spliceosome - nuclear mRNA splicing via spliceosome - catalytic step 2 spliceosome - phagocytosis	416	1
Smp_024800	n6-DNA-methyltransferase, putative	Predicted N6-DNA-methyltransferase	415.5	1
Smp_035460	nicotinate phosphoribosyltransferase, putative	nicotinate phosphoribosyltransferase	414	1
Smp_041370	hypothetical protein	Hypothetical secreted protein precursor - signalP detected	408	1
Smp_151520	dolichyl glycosyltransferase, putative	dolichyl glycosyltransferase Schistosoma mansoni - 4 predicted membrane helices	402	1
Smp_032490	tropomyosin, putative	tropomyosin Schistosoma mansoni	401.5	1
Smp_049170	camp-regulated phosphoprotein, putative	Alpha-endosulfine - protein phosphatase 2A binding - phosphatase inhibitor - protein phosphatase type 2A regulator - mitosis - G2/M transition of - 20 NetOglyc sites	401.5	1
Smp_172850	hypothetical protein	mediator complex subunit 22 - regulation of transcription DNA-dependent - transcription DNA-dependent - nucleus - RNA polymerase II transcription	387	1
Smp_059780	RAB6-interacting protein 2 (ERC protein 1), putative	rab6-interacting protein 2 (ERC protein 1)	383	1
Smp_055090	chromatin regulatory protein sir2, putative	chromatin regulatory protein sir2 Schistosoma mansoni	362	1
Smp_079730	rna recognition motif containing protein, putative	mRNA cleavage and polyadenylation factor I complex subunit RNA15	360	1
Smp_168820	hypothetical protein	hypothetical protein Smp_168820	358.5	1
Smp_005520	zinc finger protein, putative	Uncharacterized protein - histone H3-K9 methylation - repressing transcription factor binding - negative regulation of transcription DNA-dependent -	356.5	1
Smp_168040	hypothetical protein	cell wall protein Awa1p-like	356	1
Smp_159140	organic anion transporter, putative	organic anion transporter Schistosoma mansoni - 12 predicted membrane helices	354	1
Smp_089460	family C2 unassigned peptidase (C02 family)	Cytosolic Ca2+-dependent cysteine protease (calpain) large subunit (EF-Hand protein superfamily)	353.5	1
Smp_160870	AAA family ATPase, putative	Nuclear AAA ATPase (VCP subfamily)	344	1
Smp_060270	hypothetical protein	Conserved plasma membrane protein - 4 predicted membrane helices - Membrane anchor detected	342.5	1
Smp_198330	hypothetical protein	hypothetical protein Smp_198330	340.5	1
Smp_105090	nuclear hormone receptor, putative	nuclear hormone receptor - 34 NetOglyc sites	340	1
Smp_023940	hypothetical protein	Golgin subfamily A member 4	330.5	1
Smp_147140	transient receptor potential cation channel, putative	Transient receptor potential cation channel trpm - 5 predicted membrane helices - 14 NetOglyc sites	329.5	1
Smp_150230	cation efflux protein/ zinc transporter, putative	cation efflux protein/ zinc transporter Schistosoma mansoni - 6 predicted membrane helices	328.5	1
Smp_171200	WD-repeat protein, putative	WD repeat-containing protein 44 - perinuclear region of cytoplasm - regulation of cell migration - Rab GTPase binding - endosome membrane - - 14 NetOglyc sites	327.5	1
Smp_157500	calpain (C02 family)	Cytosolic Ca2+-dependent cysteine protease (calpain) large subunit (EF-Hand protein superfamily)	327.5	1
Smp_015780	atpase n2b, putative	atpase n2b	327.5	1
Smp_097180	hypothetical protein	5'-nucleotidase - signalP detected	326.5	1
Smp_003630	splicing factor 3a, putative	Splicing factor 3a subunit 3	325.5	1
Smp_155510	hypothetical protein	hypothetical protein Schistosoma mansoni - 19 NetOglyc sites	318	1
Smp_181050	hypothetical protein	Myosin class II heavy chain	317	1
Smp_094880	starch branching enzyme II, putative	14-alpha-glucan branching enzyme/starch branching enzyme II	313.5	1
Smp_131870	syntaxin binding protein-1,2,3, putative	Vesicle trafficking protein Sec1	313.5	1
Smp_155630	hypothetical protein	hypothetical protein Schistosoma mansoni	311.5	1
Smp_126440	ankyrin repeat domain protein, putative	ankyrin repeat domain protein - 27 NetOglyc sites	308	1
Smp_196240	cadherin-related	Uncharacterized protein - integral to membrane - homophilic cell adhesion - plasma membrane - calcium ion binding	305	1
Smp_147590	Rac guanyl-nucleotide exchange factor , putative	GATA zinc finger domain-containing protein 14" species:44689 "Dictyostelium discoideum" GO:0003700 "sequence-specific DNA binding transcription	303.5	1
Smp_131770	DEAD box ATP-dependent RNA helicase, putative	ATP-dependent RNA helicase	303.5	1
Smp_074400	ubiquitin-specific peptidase 22 (C19 family)	ubiquitin-specific peptidase 22 (C19 family)	302	1
Smp_129520	hypothetical protein	Myosin class II heavy chain	299.5	1
Smp_071550	hypothetical protein	Vacuolar assembly/sorting protein VPS16	296.5	1
Smp_013810	hypothetical protein	Hypothetical secreted protein precursor - signalP detected	295.5	1
Smp_141950	protein phosphatase-2b, putative	protein phosphatase-2b	295	1
Smp_114390	glucosamine-6-phosphate isomerase, putative	Glucosamine-6-phosphate isomerase	291	1
Smp_151420	phospholipase D	phospholipase D Schistosoma mansoni	283.5	1
Smp_160820	hypothetical protein	hypothetical protein Schistosoma mansoni	280	1
Smp_160000	hypothetical protein	Leucine-rich repeat and WD repeat-containing protein 1 - establishment of protein localization to chromatin - methylated histone residue binding - - 11 NetOglyc sites	276	1
Smp_067580	hypothetical protein	LOC100170451 protein - calcium ion transmembrane transport - elevation of mitochondrial calcium ion concentration - protein complex oligomerization - - 2 predicted membrane helices	275.5	1
Smp_066950	hsp70 binding protein hspbp, putative	Armadillo/beta-catenin-like repeat-containing protein	275	1
Smp_074930	zinc finger protein, putative	palmitoyltransferase ZDHHC20 Schistosoma japonicum - 4 predicted membrane helices	274.5	1
Smp_196060	Mername-AA021 peptidase (M24 family)	Mername-AA021 peptidase (M24 family)	273.5	1
Smp_174420	hypothetical protein	hypothetical protein Schistosoma mansoni	270	1
Smp_136380	hypothetical protein	hypothetical protein Schistosoma mansoni	266.5	1
Smp_142930	mitochondrial carrier protein-related	Mitochondrial solute carrier protein	265.5	1
Smp_085240	diacylglycerol pyrophosphate (phosphatidic acid) phosphatase 1	Lipid phosphate phosphatase - signalP detected - 6 predicted membrane helices	265	1
Smp_123410	DEAD box ATP-dependent RNA helicase, putative	Superfamily II DNA and RNA helicases DNA replication	265	1
Smp_131560	rna polymerase II ctd phosphatase, putative	rna polymerase II ctd phosphatase Schistosoma mansoni	264	1
Smp_133770	glutamine synthetase bacteria, putative	Glutamine synthetase	263.5	1
Smp_013040	cathepsin D (A01 family)	Lysosomal aspartic protease - signalP detected	260.5	1
Smp_144520	hypothetical protein	cell surface glycoprotein - transferase - cell adhesion - external side of cell wall - 14 NetOglyc sites	257.5	1
Smp_125800	hypothetical protein	Proteasome non-ATPase 26S subunit	251.5	1
Smp_063070	rabb and C, putative	Rab subfamily of small GTPases	251	1
Smp_074370	pre-mRNA splicing factor, putative	mRNA splicing factor	248.5	1
Smp_198970	85 kD calcium-independent phospholipase A2 (ipla2), putative	85 kD calcium-independent phospholipase A2 (ipla2)	248	1
Smp_059540	signal recognition particle 54 kD protein, putative	Signal recognition particle subunit Srp54	246	1
Smp_118750	hypothetical protein	SJCHGC04188 protein Schistosoma japonicum	243.5	1
Smp_134860	translational activator gcn1-related	Translational activator GCN1	240.5	1
Smp_072720	zinc finger protein, putative	zinc finger protein Schistosoma mansoni - 14 NetOglyc sites	240	1
Smp_170570	pre-mRNA processing protein prp39-related	mRNA processing protein	239.5	1
Smp_123440	fad oxidoreductase, putative	fad oxidoreductase Schistosoma mansoni	231	1
Smp_064020	hypothetical protein	Poly(A) ribonuclease subunit	226.5	1
Smp_032310	arp2/3 complex 21 kD subunit, putative	Actin-related protein Arp2/3 complex subunit ARPC3	225.5	1
Smp_064030	hypothetical protein	SAM pointed domain containing ets transcription factor	225	1
Smp_032790	hypothetical protein	hypothetical protein Schistosoma mansoni	225	1
Smp_179810	troponin t, invertebrate, putative	muscle contraction	223.5	1
Smp_165540	peptidyl-prolyl cis-trans isomerase-like 4. ppil4	STIP1 homology and U-Box containing protein 1 - regulation of glucocorticoid metabolic process - positive regulation of protein ubiquitination -	223.5	1
Smp_150890	ariadne-2 protein homolog (ari-2), putative	ariadne 2 - nucleic acid binding - zinc ion binding - ubiquitin-protein ligase - cytoplasm	223.5	1
Smp_147230	hypothetical protein	helentron	222	1
Smp_066330	hypothetical protein	START domain-containing involved in steroidogenesis/phosphatidylcholine transfer	221.5	1
Smp_145700	ankyrin 2,3/unc44, putative	Ankyrin	219.5	1
Smp_106110	hypothetical protein	Calsenilin - response to pain - calcium-dependent protein binding - regulation of neuron apoptotic process - sensory perception of pain - protein	217.5	1
Smp_138300	tetraspanin, putative	hypothetical protein Schistosoma mansoni - signalP detected - 4 predicted membrane helices	217	1
Smp_005010	chitobiosyldiphosphodolichol alpha-mannosyltransferase	chitobiosyldiphosphodolichol alpha-mannosyltransferase Schistosoma mansoni - 2 predicted membrane helices	216	1
Smp_198980	ccr4-not transcription complex, putative	ccr4-not transcription complex	213.5	1
Smp_007180	sr-related ctd associated factor	mRNA binding - spliceosomal complex - nuclear mRNA splicing via spliceosome	213	1
Smp_094330	ABC transporter, putative	abc transporter	213	1
Smp_128070	hypothetical protein	hypothetical protein Smp_128070	211	1
Smp_169900	serine/threonine kinase	serine/threonine protein kinase - 13 NetOglyc sites	210.5	1
Smp_022310	helicase swr1, putative	SWI/SNF-related matrix-associated actin-dependent regulator of chromatin subfamily a containing DEAD/H box 1` - nucleolus - histone H4	208.5	1
Smp_139020	protein kinase equilibrative nucleoside transporter, putative	equilibrative nucleoside transporter ; protein kinase Schistosoma mansoni - 6 predicted membrane helices	207.5	1
Smp_126110	katanin-related	AAA+-type ATPase	206.5	1
Smp_061680	hypothetical protein	budding uninhibited by benzimidazoles 3 homolog (S. cerevisiae) - nucleolus - spindle assembly checkpoint - regulation of chromosome segregation -	206	1
Smp_070130	zinc finger protein, putative	U1-like Zn-finger-containing protein probabl erole in RNA processing/splicing	205	1
Smp_007550	leukotriene A4 hydrolase (M01 family)	Bifunctional leukotriene A4 hydrolase/aminopeptidase LTA4H	203	1
Smp_021220	hypothetical protein	hypothetical protein Smp_021220	202	1
Smp_175750	fumarylacetoacetate hydrolase, putative	fumarylacetoacetate hydrolase Schistosoma mansoni	201.5	1
Smp_030110	hypothetical protein	hypothetical protein Schistosoma mansoni	200	1
Smp_152570	hypothetical protein	wings apart-like homolog (Drosophila) - response to toxin - synaptonemal complex - regulation of cohesin localization to chromatin - protein - signalP detected	199.5	1
Smp_138450	ubiquitin ligase E3 alpha-related	ubiquitin ligase E3 alpha-related	199	1
Smp_114220	hypothetical protein	hypothetical protein Smp_114220	198.5	1
Smp_072990	seven transmembrane receptor, putative	seven transmembrane receptor - 8 predicted membrane helices	194.5	1
Smp_196350	mRNA-capping enzyme, putative	mRNA capping enzyme guanylyltransferase (alpha) subunit	189	1
Smp_064640	tRNA selenocysteine associated protein (secp43), putative	tRNA selenocysteine 1 associated protein 1 - protein binding - nucleus - RNA binding - selenocysteine incorporation - translation - cytoplasm	188.5	1
Smp_055130	zinc finger protein, putative	Pleckstrin homology domain-containing family F member 2 - metal ion binding - transport vesicle - phospholipid binding	188	1
Smp_111340	hypothetical protein	hypothetical protein Schistosoma mansoni	187	1
Smp_000100	filamin	Actin-binding cytoskeleton protein filamin	185	1
Smp_032990	Calmodulin-4 (Calcium-binding protein Dd112), putative	EF-hand	184.5	1
Smp_158770	hypothetical protein	hypothetical protein Schistosoma mansoni	183.5	1
Smp_083780	ku P80 DNA helicase, putative	Ku-core domain	182.5	1
Smp_129260	poly	Poly ADP-ribose polymerase 1 - NAD binding - protein poly-ADP-ribosylation - zinc ion binding - nucleus - NAD+ ADP-ribosyltransferase - DNA binding	180.5	1
Smp_130570	receptor tyrosine phosphatase type r2a, putative	receptor tyrosine phosphatase type r2a Schistosoma mansoni	180.5	1
Smp_156350	hypothetical protein	Uncharacterized protein - positive regulation of apoptotic process - neural tube development - negative regulation of cell proliferation - autophagy	180	1
Smp_012970	myotubularin-related protein	Phosphatidylinositol 3-phosphate 3-phosphatase myotubularin MTM1	178	1
Smp_169190	tegument-allergen-like protein	tegumental protein Schistosoma mansoni	177	1
Smp_150750	hypothetical protein	Myosin class II heavy chain	176	1
Smp_022570	ATXN7L3-like protein	ataxin 7-like 3 - positive regulation of transcription DNA-dependent - ligand-dependent nuclear receptor transcription coactivator - histone	176	1
Smp_098450	hypothetical protein	Puf family RNA-binding protein	174.5	1
Smp_124980	tumor necrosis factor induced protein, putative	tumor necrosis factor induced protein Schistosoma mansoni	173	1
Smp_141360	pyruvate carboxylase, putative	pyruvate carboxylase like - metabolic process - metal ion binding - gluconeogenesis - biotin carboxylase - ATP binding - pyruvate carboxylase	173	1
Smp_173960	hypothetical protein	Adenosine monophosphate deaminase	172.5	1
Smp_039300	trim56 protein, putative	tripartite motif-containing 2 - neuroprotection - protein ubiquitination - zinc ion binding - cytoplasm - protein binding - ubiquitin-protein ligase	171.5	1
Smp_079450	subfamily M16B non-peptidase homologue (M16 family)	subfamily M16B non-peptidase homologue (M16 family) Schistosoma mansoni	169.5	1
Smp_062720	E1b-55kD-associated protein, putative	Scaffold/matrix specific factor hnRNP-U/SAF-A contains SPRY domain - 18 NetOglyc sites	168.5	1
Smp_131320	myst histone acetyltransferase, putative	myst histone acetyltransferase	168	1
Smp_154250	unkempt protein, putative	E3 ubiquitin-protein ligase UNKL	167.5	1
Smp_150380	spingomyelin synthetase-related	sphingomyelin synthase-related 1 - 6 predicted membrane helices	164.5	1
Smp_058450	protein phosphatase 1 regulatory inhibitor subunit 16a, putative	protein phosphatase 1 regulatory inhibitor subunit 16a	164	1
Smp_179070	ribosomal protein S6 kinase, putative	ribosomal protein S6 kinase	161.5	1
Smp_065060	aldehyde dehydrogenase, putative	Aldehyde dehydrogenase	159.5	1
Smp_154650	nuclear lim interactor-interacting factor (nli- interacting factor) (nli-if), putative	CTD small phosphatase-like protein - metal ion binding - nucleus - phosphoprotein phosphatase	159	1
Smp_085480	sap18, putative	Histone deacetylase complex subunit SAP18	158.5	1
Smp_053990	heat shock protein 70 (hsp70)-interacting protein, putative	heat shock protein 70 Schistosoma mansoni	158	1
Smp_009990	tyrosine kinase	insulin receptor tyrosine kinase	157	1
Smp_149680	early growth response protein, putative	klumpfuss - tricarboxylic acid cycle - larval feeding behavior - positive regulation of compound eye retinal cell programmed cell death - zinc ion	155.5	1
Smp_058690	glutathione peroxidase, GPx1 glutathione peroxidase, putative	Glutathione peroxidase	153.5	1
Smp_145980	sodium/dicarboxylate symporter-related	sodium/dicarboxylate symporter-related Schistosoma mansoni - signalP detected - 6 predicted membrane helices	152.5	1
Smp_061970	hypothetical protein	Glycosylphosphatidylinositol anchor synthesis protein - signalP detected	152	1
Smp_135510	NAALADASE L peptidase (M28 family)	NAALADASE L peptidase (M28 family) Schistosoma mansoni	150	1
Smp_091470	cytosol alanyl aminopeptidase (M01 family)	Puromycin-sensitive aminopeptidase	148	1
Smp_167010	talin, putative	Talin	146	1
Smp_177200	helicase, putative	Nuclear exosomal RNA helicase MTR4 DEAD-box superfamily	146	1
Smp_101370	mesoderm induction early response 1 related	Mesoderm induction early response protein 1 - positive regulation of chromatin silencing - transcriptional repressor complex - 17 NetOglyc sites	146	1
Smp_093840	TORE, putative trispanning orphan receptor	Tetraspanning orphan receptor - 2 predicted membrane helices - 27 NetOglyc sites	145	1
Smp_125070	cysteine synthase, putative	cystathionine beta-synthase - regulation of JUN kinase - response to folic acid - endochondral ossification - cellular response to hypoxia -	140	1
Smp_174960	merlin/moesin/ezrin/radixin, putative	Uncharacterized protein - cleavage furrow - regulation of hippo signaling cascade - cortical actin cytoskeleton - positive regulation of stress fiber	138.5	1
Smp_024490	metal dependent hydrolase - related	metal dependent hydrolase-related Schistosoma mansoni	138	1
Smp_210740	prolyl oligopeptidase (S09 family)	prolyl oligopeptidase (S09 family)	135.5	1
Smp_210220	SEL-1 like protein	Lrp2 binding protein - cytoplasm - receptor	135.5	1
Smp_052350	TRABID protein (C64 family)	trabid - positive regulation of Wnt receptor signaling pathway - zinc ion binding - intracellular - 26 NetOglyc sites	135	1
Smp_022300	sulfate transporter, putative	sulfate transporter Schistosoma mansoni - signalP detected	133	1
Smp_172420	ubiquitin protein ligase E3a, putative	ubiquitin protein ligase E3a partial	132	1
Smp_170670	hypothetical protein	cell surface glycoprotein - transferase - cell adhesion - external side of cell wall - 16 NetOglyc sites	130.5	1
Smp_073210	ADP-ribosylation factor interacting protein, putative	Arfaptin	125	1
Smp_070760	gas41, putative	YEATS domain containing 4 - protein binding - nucleoplasm - nucleus - histone H2A acetylation - histone H4 acetylation - NuA4 histone	121	1
Smp_011710	hypothetical protein	mRNA splicing factor	120	1
Smp_142760	hypothetical protein	hypothetical protein Smp_142760	118	1
Smp_157980	hypothetical protein	hypothetical protein Smp_157980	117.5	1
Smp_127280	diacylglycerol O-acyltransferase 1	Uncharacterized protein - fatty acid homeostasis - diacylglycerol metabolic process - lipid storage - triglyceride biosynthetic process - long-chain - 9 predicted membrane helices	116	1
Smp_093220	hypothetical protein	Ankyrin repeat domain-containing protein 13B	116	1
Smp_137240	phosphatidylserine receptor, putative	Phosphatidylserine-specific receptor PtdSerR contains JmjC domain	115.5	1
Smp_085640	cop9 complex subunit, putative	SJCHGC02821 protein Schistosoma japonicum	114.5	1
Smp_147950	bromodomain-containing protein 3, brd3, putative	Transcription initiation factor TFIID subunit BDF1 - 18 NetOglyc sites	114	1
Smp_165800	ATP-binding cassette transporter, putative	atp-binding cassette transporter - 10 predicted membrane helices	112	1
Smp_045360	hypothetical protein	Calsyntenin - signalP detected	111.5	1
Smp_035430	protein phosphatase 2A regulatory subunit, putative	Serine/threonine protein phosphatase 2A regulatory subunit	111.5	1
Smp_176340	CCAAT-binding transcription factor, putative	CCAAT-binding transcription factor Schistosoma mansoni	111.5	1
Smp_168830	hypothetical protein	GA-binding protein alpha chain	110.5	1
Smp_149950	dephospho-CoA related kinases	Similar to bacterial dephospho-CoA kinase	108.5	1
Smp_083450	DNAj homolog subfamily C member, putative	Uncharacterized protein - unfolded protein binding - social behavior - heat shock protein binding - protein folding	108.5	1
Smp_153200	rhodopsin-like orphan GPCR, putative	Conserved plasma membrane protein - signalP detected - 6 predicted membrane helices	108	1
Smp_027480	hypothetical protein	NADH:ubiquinone oxidoreductase NDUFA8/PGIV/19 kDa subunit	106	1
Smp_055870	synaptobrevin, putative	Synaptobrevin/VAMP-like protein	105.5	1
Smp_156160	hypothetical protein	Rabconnectin-3B - regulation of Notch signaling pathway - vacuolar acidification - GTPase - G-protein coupled receptor signaling pathway -	105.5	1
Smp_065160	taz protein (tafazzin), putative	Phosphate acyltransferase	103	1
Smp_159540	inhibitor of apoptosis (iap) domain family member, putative	inhibitor of apoptosis (iap) domain family member	102.5	1
Smp_064870	cytoplasmic dynein intermediate chain 2, (dhic- 2), putative	Uncharacterized protein - vesicle - centrosome	102	1
Smp_022700	protein tyrosine phosphatase-like protein	PLN02838 3-hydroxyacyl-CoA dehydratase subunit of elongase - 5 predicted membrane helices	101	1
Smp_158640	pol-related	Mitochondrial/chloroplast ribosomal S17-like protein	100.5	1
Smp_022400	glucose-6-phosphate isomerase, putative	Glucose-6-phosphate isomerase	100	1
Smp_016510	hypothetical protein	hypothetical protein Schistosoma mansoni	99	1
Smp_212560		cytochrome b5 domain containing 1 - metal ion binding - cellular_component - heme binding	97.5	1
Smp_152130	Similar to Serine-rich adhesin for platelets	Microtubule-binding calmodulin-regulated spectrin-associated	96.5	1
Smp_049270	heat shock protein, putative	heat shock protein Schistosoma mansoni - 25 NetOglyc sites	96	1
Smp_151100	serine/threonine kinase	serine/threonine protein kinase Schistosoma mansoni	96	1
Smp_028140	proline-serine-threonine phosphatase interacting protein, putative	FCH domain only protein 2 - protein localization in plasma membrane - clathrin-mediated endocytosis - clathrin coat assembly - phosphatidylinositol - 12 NetOglyc sites	95.5	1
Smp_141630	splicing factor 3b, subunit 1-related	Splicing factor 3b subunit 1 - 14 NetOglyc sites	95	1
Smp_163530	hypothetical protein	protein serine/threonine kinaseCDK family protein kinaseprotein kinase CMGC group - protein phosphorylation - ATP binding - protein	93	1
Smp_155460	coracle septate junction protein	Neuronal acetylcholine receptor subunit alpha-2 precursor	91.5	1
Smp_004690	hypothetical protein	hypothetical protein Schistosoma mansoni	91	1
Smp_064800	hypothetical protein	hypothetical protein Schistosoma mansoni	90	1
Smp_005860	hypothetical protein	bancal - regulation of alternative nuclear mRNA splicing via spliceosome - appendage morphogenesis - transcription factor binding - imaginal disc	89.5	1
Smp_048260	N-acetyltransferase, putative	n-acetyltransferase	89.5	1
Smp_067780	hypothetical protein	Membrane protein involved in ER to Golgi transport - 3 predicted membrane helices	87	1
Smp_022170	tropomyosin, putative	tropomyosin Schistosoma mansoni	86.5	1
Smp_026910	lipase maturation factor	Lipase maturation factor 2 - signalP detected - 9 predicted membrane helices	86	1
Smp_210300	60S ribosomal protein L7a, putative	60s ribosomal protein L7a	86	1
Smp_138310	slingshot dual specificity phosphatase, putative	Uncharacterized protein - actin cytoskeleton organization - protein tyrosine/serine/threonine phosphatase - protein tyrosine phosphatase - actin	85.5	1
Smp_143240	hypothetical protein	Trafficking protein particle complex subunit 11 - vesicle-mediated transport - Golgi apparatus - signalP detected	85.5	1
Smp_031570	60S ribosomal protein L18, putative	60S ribosomal protein L18 Schistosoma mansoni	85.5	1
Smp_074650	conserved Schistosoma protein, unknown function	GatA-binding transcription factor	85	1
Smp_090070	WD-repeat protein, putative	Histone transcription regulator HIRA WD repeat superfamily	84.5	1
Smp_150300	map-kinase activating death domain protein, putative	MAPK-activating protein DENN	84.5	1
Smp_127620	hypothetical protein	protein kinaseankyrin repeat-containing protein - protein phosphorylation - ATP binding - protein kinase - cellular_component	84.5	1
Smp_094250	serine/threonine kinase	serine/threonine protein kinase Schistosoma mansoni	84	1
Smp_159350	platelet binding protein-related	cell surface glycoprotein - transferase - cell adhesion - external side of cell wall - 18 NetOglyc sites	83.5	1
Smp_162780	hypothetical protein	Pellino - 18 NetOglyc sites	83.5	1
Smp_086220	hypothetical protein	hypothetical protein Schistosoma mansoni	83.5	1
Smp_181440	hypothetical protein	hypothetical protein Schistosoma mansoni	82.5	1
Smp_016090	hypothetical protein	hypothetical protein Schistosoma mansoni	82.5	1
Smp_005190	mitogen-activated protein kinase kinase kinase 3, mapkkk3, mekk3, putative	mitogen-activated protein kinase kinase kinase 3 mapkkk3 mekk3 partial - 11 NetOglyc sites	82	1
Smp_005070	chaperone protein DNAj, putative	chaperone protein DNAj Schistosoma mansoni	81	1
Smp_150220	receptor protein tyrosine phosphatase n, (ia2), putative	Protein tyrosine phosphatase	81	1
Smp_198660	hypothetical protein	Mucin 68D - extracellular region - chitin binding - chitin metabolic process - structural constituent of peritrophic membrane - 15 NetOglyc sites	79.5	1
Smp_000990	exocyst complex component 1	Exocyst protein Sec3	79.5	1
Smp_196690	nuclear lim interactor-interacting factor- related	CTD small phosphatase-like protein 2 - phosphoprotein phosphatase	79.5	1
Smp_127460	myosin heavy chain, putative	myosin heavy chain	79	1
Smp_155330	serine/threonine kinase	serine/threonine protein kinase	79	1
Smp_073270	neuroendocrine protein 7b2, putative	Proprotein convertase (PC) 2 chaperone involved in secretion (neuroendocrine protein 7B2) - signalP detected	78	1
Smp_124410	fatty-acid amide hydrolase, putative	Amidases	78	1
Smp_134560	serine/threonine kinase	LAMMER dual specificity kinases - 12 NetOglyc sites	78	1
Smp_044810	hypothetical protein	Nuclear polyadenylated RNA binding protein	77.5	1
Smp_069170	cation efflux protein/ zinc transporter, putative	cation efflux protein/ zinc transporter - signalP detected - 6 predicted membrane helices	77	1
Smp_168950	hypothetical protein	Mucin 68D - extracellular region - chitin binding - chitin metabolic process - structural constituent of peritrophic membrane	76	1
Smp_070690	cell division cycle, putative	Cell division cycle protein 16 homolog - protein K11-linked ubiquitination - regulation of ubiquitin-protein ligase involved in mitotic cell cycle -	76	1
Smp_140360	hypothetical protein	SH2 domain-containing adapter protein F - apoptotic process - 17 NetOglyc sites	75.5	1
Smp_198230	hypothetical protein	mediator of RNA polymerase II transcription subunit 26	75.5	1
Smp_163030	hypothetical protein	mRNA splicing factor PRP31	74	1
Smp_022130	hypothetical protein	Ypt/Rab-specific GTPase-activating protein GYP1	73	1
Smp_148480	cleavage and polyadenylation specificity factor cpsf, putative	Cleavage and polyadenylation specificity factor subunit 1 - mRNA 3'-end processing - gene expression - RNA splicing - transcription from RNA	73	1
Smp_207070	ethanolamine-phosphate cytidylyltransferase	Armadillo/beta-Catenin/plakoglobin	72	1
Smp_169940	kelch-like protein	hypothetical protein Schistosoma mansoni	72	1
Smp_176530	hypothetical protein	hypothetical protein Smp_176530	71.5	1
Smp_006700	hypothetical protein	Uncharacterized protein - SH3 domain binding - zinc ion binding - insulin receptor signaling pathway - cytosol - membrane fraction - opioid peptide	68.5	1
Smp_034940	Protein C10orf118 (CTCL tumor antigen HD-CL- 01/L14-2), putative	Protein involved in the ER to Golgi transport step of secretion - cytoplasmic vesicle - ER to Golgi vesicle-mediated transport - SNARE complex - signalP detected	67.5	1
Smp_021300	family C19 unassigned peptidase (C19 family)	family C19 unassigned peptidase (C19 family) Schistosoma mansoni	67.5	1
Smp_006590	hypothetical protein	hypothetical protein Schistosoma mansoni	67.5	1
Smp_135190	hypothetical protein	hypothetical protein Schistosoma mansoni - 17 NetOglyc sites	66	1
Smp_152740	hypothetical protein	hypothetical protein Schistosoma mansoni	66	1
Smp_170130	fos transcription factor-related	fos transcription factor-related Schistosoma mansoni	65	1
Smp_032980	hypothetical protein	EF-hand	64.5	1
Smp_096240	zinc finger protein, putative	protein kinase C binding protein 1 like - metal ion binding - phosphorylation - kinase - zinc ion binding - 20 NetOglyc sites	64.5	1
Smp_044550	far upstream (fuse) binding protein, putative	K-homology type RNA binding - 15 NetOglyc sites	64	1
Smp_139930	protein tyrosine phosphatase, non-receptor type nt1, putative	protein tyrosine phosphatase non-receptor type nt1 Schistosoma mansoni	63.5	1
Smp_076150	hypothetical protein	NMDA receptor-regulated gene protein 2	62.5	1
Smp_065420	hypothetical protein	hypothetical protein Schistosoma mansoni	62.5	1
Smp_176830	hypothetical protein	Conserved plasma membrane protein - 3 predicted membrane helices	61.5	1
Smp_071630	rab-2,4,14, putative	phagolysosome assembly involved in apoptotic cell clearance - phagosome acidification involved in apoptotic cell clearance - early endosome -	61	1
Smp_165680	et translation product-related	et translation product-related Schistosoma mansoni - signalP detected - 11 predicted membrane helices	60.5	1
Smp_123050	regulator of G protein signaling 17, 19, 20 (rgs17, 19, 20), putative	regulator of G protein signaling 17 19 20 (rgs17 19 20)	60	1
Smp_030780	ubiquitination factor E4a, putative	ubiquitination factor E4a	59	1
Smp_211020	dock, putative	Lactadherin - cell adhesion - signalP detected	58	1
Smp_194360	eukaryotictranslation initiation factor, putative	eukaryotictranslation initiation factor - 2 predicted membrane helices - Membrane anchor detected	57	1
Smp_016630	trimeric G-protein alpha o subunit, putative	Guanine nucleotide-binding protein G(o) subunit alpha - G-protein beta/gamma-subunit complex binding - extrinsic to internal side of plasma membrane	57	1
Smp_132560	hypothetical protein	hypothetical protein Schistosoma mansoni	57	1
Smp_181080	hypothetical protein	Src homology 2 domain containing F - cellular_component - molecular_function - biological_process - apoptotic process - 13 NetOglyc sites	56	1
Smp_180910	pumilio, putative	Translational repressor Pumilio/PUF3	55	1
Smp_000040	kinesin light chain, putative	Uncharacterized protein - kinesin complex - microtubule motor	54.5	1
Smp_134250	heparan sulfate n-deacetylase/n- sulfotransferase, putative	Bifunctional heparan sulfate N-deacetylase/N-sulfotransferase - signalP detected	54.5	1
Smp_002510	pyruvate dehydrogenase (lipoamide)	Pyruvate dehydrogenase E1 beta subunit	54	1
Smp_085110	dihydropyrimidinase (M38 family)	Dihydroorotase	54	1
Smp_143800	sodium/chloride dependent neurotransmitter transporter, putative	Sodium-neurotransmitter symporter - 10 predicted membrane helices	54	1
Smp_126800	mkiaa1688 protein, putative	Rho GTPase activating protein 39 - molecular_function - intracellular - signal transduction - cytoskeleton - nucleus - 12 NetOglyc sites	53	1
Smp_123280	transport proetin (smap-4-related)	Predicted sugar transporter - 9 predicted membrane helices	52	1
Smp_066200	cytochrome-c oxidase	smm:Smp_066200 cytochrome-c oxidase (EC:1.9.3.1); K02265 cytochrome c oxidase subunit 5b (A)	51	1
Smp_071140	adducin related protein	Cytoskeletal protein Adducin	51	1
Smp_127440		Dentin sialophosphoprotein - cellular response to cell-matrix adhesion - biomineral tissue development - multicellular organismal development -	50.5	1
Smp_129820	multidrug resistance protein 1 (ATP-binding cassette C1), putative	Multidrug resistance-associated protein/mitoxantrone resistance protein ABC superfamily - signalP detected - 11 predicted membrane helices	50	1
Smp_142250	suppressor of cytokine signaling, putative	suppressor of cytokine signaling Schistosoma mansoni	50	1
Smp_153990	hypothetical protein	LIM domain and actin binding 1 - metal ion binding - zinc ion binding	49.5	1
Smp_168000	monocarboxylate transporter, putative	monocarboxylate transporter Schistosoma mansoni - 11 predicted membrane helices	49.5	1
Smp_140490	membrane traffic protein, putative	Adaptor protein PACSIN	49	1
Smp_029670	hypothetical protein	hypothetical protein Schistosoma mansoni	48.5	1
Smp_133690	discoidin domain receptor, putative	discoidin domain receptor - signalP detected	47.5	1
Smp_100370	f-actin capping protein beta subunit, putative	F-actin capping protein beta subunit	47	1
Smp_180010	hypothetical protein	hypothetical protein Smp_180010	46.5	1
Smp_137680	hypothetical protein	budding uninhibited by benzimidazoles 3 homolog (S. cerevisiae) - nucleolus - spindle assembly checkpoint - regulation of chromosome segregation -	46	1
Smp_133380	hypothetical protein	hypothetical protein Schistosoma mansoni	46	1
Smp_016840	hypothetical protein	Nuclear transport receptor exportin 4 (importin beta superfamily)	45.5	1
Smp_056990	hypothetical protein	Thyroid receptor-interacting protein 11 - 4 predicted membrane helices	45.5	1
Smp_162310	arsenite-resistance protein 2, putative	serrate RNA effector molecule homolog (Arabidopsis) - regulation of transcription DNA-dependent - nucleus - transcription DNA-dependent - gene	45.5	1
Smp_071880	hypothetical protein	SAGA-associated factor 29 homolog - SAGA-type complex - establishment of protein localization to chromatin - histone H3 acetylation - methylated	45	1
Smp_030280	C64 protease (C64 family)	C64 protease (C64 family)	45	1
Smp_004730	voltage-dependent calcium channel	Voltage-dependent calcium channel type A subunit alpha-1 - 15 predicted membrane helices	45	1
Smp_129510	hypothetical protein	hypothetical protein Schistosoma mansoni	45	1
Smp_122810	SPFH domain / Band 7 family protein, putative	Prohibitins and stomatins of the PID superfamily - signalP detected	44.5	1
Smp_074260	Growth arrest and DNA-damage-inducible proteins- interacting protein, putative	Growth arrest and DNA-damage-inducible protein-interacting protein 1	44.5	1
Smp_157840	transcription factor ap-2 gamma, putative	transcription factor ap-2 gamma	44.5	1
Smp_029160	ribonuclease p/mrp subunit, putative	ribonuclease p/mrp subunit Schistosoma mansoni	44	1
Smp_162080	hypothetical protein	Mlx interactor - regulation of transcription DNA-dependent - sequence-specific DNA binding transcription factor - nucleus	44	1
Smp_037230	fimbrin, putative	Ca2+-binding actin-bundling protein (fimbrin/plastin) EF-Hand protein superfamily	43	1
Smp_033710	DEAD box ATP-dependent RNA helicase, putative	Superfamily II DNA and RNA helicases DNA replication	42	1
Smp_210280	beta-1,4-galactosyltransferase, putative	beta-14-galactosyltransferase	41	1
Smp_122920	POU Transcription factor, putative	nubbin/oct2 Schistosoma mansoni	41	1
Smp_104870	WD-repeat protein, putative	Pleiotropic regulator 1	41	1
Smp_170290	cell polarity protein membrane-associated guanylate kinase homolog neuronal differentiation protein discs large	Uncharacterized protein - hard palate development - negative regulation of epithelial cell proliferation - smooth muscle tissue development -	40.5	1
Smp_069770	NADH-ubiquinone oxidoreductase 24 kD subunit, putative	NADH:ubiquinone oxidoreductase NDUFV2/24 kD subunit	40.5	1
Smp_134140	camp-specific 3,5-cyclic phosphodiesterase, putative	phosphodiesterase 4D cAMP-specific - metal ion binding - hydrolase - catalytic - signal transduction - phosphoric diester hydrolase -	40.5	1
Smp_198190	engulfment and cell motility, putative	engulfment and cell motility	39.5	1
Smp_114540	hypothetical protein	hypothetical protein Schistosoma mansoni	39.5	1
Smp_032510	importin-beta 3, putative	Karyopherin (importin) beta 3	39	1
Smp_055220	surface protein PspC , putative	proteoglycan 4 (megakaryocyte stimulating factor articular superficial zone protein) - extracellular region - immune response - polysaccharide - 43 NetOglyc sites	39	1
Smp_131390	WD-repeat protein, putative	Uncharacterized protein - regulation of transcription from RNA polymerase II promoter - regulation of cell shape - cytoskeleton organization - - 12 NetOglyc sites	39	1
Smp_151050	hypothetical protein	speckle-type POZ protein - ubiquitin protein ligase binding - nucleus	38.5	1
Smp_132240	hypothetical protein	rhotekin - intracellular - Rho GTPase binding - negative regulation of catalytic - phospholipid binding - regulation of anti-apoptosis - Rho protein	38.5	1
Smp_211070	ubiquitin-activating enzyme E1C, putative	NEDD8-activating complex catalytic component UBA3	38	1
Smp_145670	DNAj-related	SEC63-like (S. cerevisiae) - biological_process - cellular_component - unfolded protein binding - protein folding - heat shock protein binding - - 4 predicted membrane helices	38	1
Smp_164610	homeobox protein, putative	tRNA nucleotidyltransferase/poly(A) polymerase	38	1
Smp_146720	hypothetical protein	Uncharacterized protein - plasminogen activation - platelet-derived growth factor receptor signaling pathway - negative regulation of proteolysis -	38	1
Smp_105540	tensin-related	Focal adhesion protein Tensin contains PTB domain - 19 NetOglyc sites	36.5	1
Smp_140890	splicing factor Prp8 , putative	U5 snRNP spliceosome subunit	36.5	1
Smp_175910	sperm nuclear basic protein PL-I isoform PLIb , putative	sperm nuclear basic protein PL-I isoform PLIb	36	1
Smp_176930	cationic amino acid transporter, putative	cationic amino acid transporter - 10 predicted membrane helices	35	1
Smp_046180	hypothetical protein	FtsJ-like RNA methyltransferase	34	1
Smp_086450	pseudouridylate synthase, putative	Pseudouridylate synthase	33.5	1
Smp_092950	hypothetical protein	Conserved plasma membrane protein - 2 predicted membrane helices - 21 NetOglyc sites	33.5	1
Smp_064380	aspartate aminotransferase, putative	branched-chain amino acid aminotransferase Schistosoma mansoni	33	1
Smp_146210	nucleoside diphosphate kinase	Uncharacterized protein - spermatid differentiation - CTP biosynthetic process - UTP biosynthetic process - GTP biosynthetic process - ATP binding -	33	1
Smp_198430	solute carrier family 12, electroneutral k-cl cotransporter, putative	K+/Cl- cotransporter KCC1 - 5 predicted membrane helices	32.5	1
Smp_179290	hypothetical protein	ATPase family AAA domain-containing protein 2 - ATPase - regulation of transcription DNA-dependent - transcription DNA-dependent - nucleolus - - 15 NetOglyc sites	32	1
Smp_005260	RNA and export factor binding protein, putative	Uncharacterized protein - catalytic step 2 spliceosome - intronless viral mRNA export from host nucleus - nucleic acid binding - transcription export	32	1
Smp_164950	hypothetical protein	hypothetical protein Schistosoma mansoni	31.5	1
Smp_058190	DNA double-strand break repair rad50 ATPase, putative	Uncharacterized protein - kinesin binding - microtubule-based movement - endoplasmic reticulum	31	1
Smp_175040	polyhomeotic, putative	cell surface glycoprotein - transferase - cell adhesion - external side of cell wall	31	1
Smp_062300	rac gtpase, putative	Ras-related C3 botulinum toxin substrate 1 - signalP detected	30.5	1
Smp_148410	hypothetical protein	Uncharacterized conserved protein	30	1
[truncated: 8,408 more rows]

## Sheet: chi2
Table 1: Functional classification of transcripts originating from
description	sigla
Viral
Unknown, conserved	uc
Unknown	uk
Transposable element	te
Transporters/storage	tr
Transcription machinery	tm
Transcription factor	tf
Storage	storage						Cytoskeletal	460	372	4
Signal transduction, apoptosis	st/apoptosis						Extracellular matrix/cell adhesion	314	250	3
Signal transduction	st						Immunity	34	28	2
Secreted, toxin							Metabolism, amino acid	63	49	1
Secreted, peritrophins							Metabolism, carbohydrate	224	180	2
Secreted, mucins	s/mucin						Metabolism, energy	155	139	4
Secreted, lipocalins							Metabolism, intermediate	46	39	0
Secreted, immunity	s/imm dsRNA-activated						Metabolism, lipid	188	156	4
Secreted proteinase inhibitor	s/protinh						Metabolism, nucleotide	118	100	0
Secreted protease	s/protease						Nuclear export	30	26	0
Secreted	s/						Nuclear regulation	332	269	2
Protozoal							Oxidant metabolism/detoxification	65	50	0
Protein synthesis machinery	ps						Proteasome machinery	279	233	6
Protein modification machinery	pm						Protein export machinery	423	376	11
Protein export machinery	pe						Protein modification machinery	385	328	9
Proteasome machinery	prot						Protein synthesis machinery	393	346	9
Protease inibitors							Secreted	357	237	5
Plasmodium proteins							Secreted protease	53	44	0
Oxidant metabolism/detoxification	detox						Secreted proteinase inhibitor	23	18	0
Odorant binding proteins							Secreted, mucins	11	7	0
Nuclear regulation	nr						Signal transduction	1639	1293	17
Nuclear export	ne						Signal transduction, apoptosis	86	71	0
Microbial							Storage	6	5	0
Metabolism, nucleotide	met/nuc						Transcription factor	268	199	1
Metabolism, lipid	met/lipd						Transcription machinery	721	597	5
Metabolism, intermediate	met/int						Transporters/storage	394	318	6
Metabolism, energy	met/energy						Transposable element	68	47	1
Metabolism, carbohydrate	met/carb						Unknown	96	38	1
Metabolism, amino acid	met/aa						Unknown, conserved	3179	2183	38
Immunity	imm						Viral	2	1	0
Horizontal transfer
Heme metabolism
Extracellular matrix/cell adhesion	extmat
Digestive enzymes
Cytoskeletal	cs
Class
Bacterial
Class	Number of Genes schisto	All Cercariae	SL Cercariae	policistronic			Number of genes	Number of Hits to SL cercaria	Sum of reads	Expected First	Expected Second	X2 First	X2 Second	Sum X2	P	Min Expected	Min Exp > 5?	P<0.05?	Sum	Significant?	First/(Second+1)	Second/(First+1)
total	10413	8003	5062	131			5062	131	5193	38.6412
Cytoskeletal	456	397	254	4			254	4	258	251.492	6.50838	0.0250185	0.966747	0.991766	0.319311	6.50838	1		1		1.31466	0.606137
Extracellular matrix/cell adhesion	66	55	37	3			37	3	40	38.9909	1.00905	0.101662	3.92833	4.02999	0.0446983	1.00905		1	1		0.239382	3.05062
Immunity	319	270	166	2			166	2	168	163.762	4.23801	0.0305852	1.18185	1.21244	0.27085	4.23801			0		1.43198	0.462769
Metabolism, amino acid	31	27	23	1			23	1	24	23.3946	0.60543	0.00665476	0.257148	0.263803	0.60752	0.60543			0		0.29761	1.61005
Metabolism, carbohydrate	64	58	46	2			46	2	48	46.7891	1.21086	0.0133095	0.514296	0.527605	0.467615	1.21086			0		0.396813	1.64431
Metabolism, energy	221	170	127	4			127	4	131	127.695	3.30464	0.00378655	0.146317	0.150103	0.698437	3.30464			0		0.657329	1.20754
Metabolism, intermediate	147	136	92	0			92	0	92	89.6792	2.32082	0.0600606	2.32082	2.38088	0.122829	2.32082			0		2.38088	0
Metabolism, lipid	49	46	41	4			41	4	45	43.8648	1.13518	0.187102	7.22984	7.41694	0.00646126	1.13518		1	1		0.212209	3.68012
Metabolism, nucleotide	178	156	119	0			119	0	119	115.998	3.00193	0.0776871	3.00193	3.07961	0.0792794	3.00193			0		3.07961	0
Nuclear export	118	104	81	0			81	0	81	78.9567	2.04333	0.0528795	2.04333	2.09621	0.147665	2.04333			0		2.09621	0
Nuclear regulation	33	32	21	2			21	2	23	22.4198	0.580204	0.0899125	3.47433	3.56424	0.0590367	0.580204			0		0.181154	3.51284
Oxidant metabolism/detoxification	332	297	196	0			196	0	196	191.056	4.94435	0.127955	4.94435	5.0723	0.0243111	4.94435		1	1		5.0723	0
Proteasome machinery	422	394	263	6			263	6	269	262.214	6.78587	0.00235527	0.0910105	0.0933657	0.759941	6.78587	1		1		0.972315	0.87821
Protein export machinery	372	332	232	11			232	11	243	236.87	6.12998	0.100127	3.86903	3.96915	0.046341	6.12998	1	1	2	Y	0.500329	1.82426
Protein modification machinery	259	243	156	9			156	9	165	160.838	4.16233	0.145507	5.62257	5.76808	0.0163199	4.16233		1	1		0.403714	2.2151
Protein synthesis machinery	392	363	233	9			233	9	242	235.895	6.10476	0.0355346	1.3731	1.40863	0.235283	6.10476	1		1		0.602983	1.4862
Secreted	455	253	150	5			150	5	155	151.09	3.91007	0.0078625	0.303817	0.311679	0.576652	3.91007			0		0.646977	1.27951
Signal transduction	1647	1363	867	17			867	17	884	861.7	22.3	0.0325986	1.25965	1.29225	0.255634	22.3	1		1		1.24651	0.756798
Signal transduction, apoptosis	75	69	51	0			51	0	51	49.7135	1.28654	0.0332945	1.28654	1.31983	0.250622	1.28654			0		1.31983	0
Storage	6	4	0	0			0	0	0	0	0	#DIV/0!	#DIV/0!	#DIV/0!	#DIV/0!	0		#DIV/0!	#DIV/0!	#DIV/0!	0	0
Transcription factor	67	48	16	1			16	1	17	16.5712	0.428847	0.0196858	0.760683	0.780369	0.377028	0.428847			0		0.207033	2.27301
Transcription machinery	301	200	123	5			123	5	128	124.771	3.22896	0.0251386	0.971388	0.996527	0.318152	3.22896			0		0.530522	1.55811
Transporters/storage	712	645	450	6			450	6	456	444.497	11.5032	0.0681331	2.63275	2.70088	0.100293	11.5032	1		1		1.66366	0.514074
Transposable element	407	324	205	1			205	1	206	200.803	5.19661	0.0877054	3.38904	3.47675	0.0622369	5.19661	1		1		2.65261	0.187579
Unknown	3216	2004	1110	1			1112	39	1151	1121.96	29.0354	0.0884989	3.4197	3.5082	0.0610656	29.0354	1		1		0.719439	1.35401
Unknown, conserved	66	11	2	38			0	0	0	0	0	#DIV/0!	#DIV/0!	#DIV/0!	#DIV/0!	0		#DIV/0!	#DIV/0!	#DIV/0!	0	0
Viral	2	2	1	0			1	0	1	0.974774	0.0252263	0.000652833	0.0252263	0.0258791	0.872196	0.0252263			0		0.0258791	0
								ALL	SL	Policistronic
Classe	reads	tipo					Cytoskeletal	0.0496064	0.0501778	0.0305344
Viral	0.000125015626953369	All					Extracellular matrix/cell adhesion	0.00687242	0.00730936	0.0229008
Unknown, conserved	0.272909113639205	All					Immunity	0.0337373	0.0327934	0.0152672
Unknown	0.00475059382422803	All					Metabolism, amino acid	0.00337373	0.00454366	0.00763359
Transposable element	0.00587573446680835	All					Metabolism, carbohydrate	0.00724728	0.00908732	0.0152672
Transporters/storage	0.0397549693711714	All					Metabolism, energy	0.021242	0.0250889	0.0305344
Transcription machinery	0.0746343292911614	All					Metabolism, intermediate	0.0169936	0.0181746	0
Transcription factor	0.0248781097637205	All					Metabolism, lipid	0.00574784	0.00809957	0.0305344
Storage	0.000625078134766846	All					Metabolism, nucleotide	0.0194927	0.0235085	0
Signal transduction, apoptosis	0.00887610951368921	All					Nuclear export	0.0129951	0.0160016	0
Signal transduction	0.161645205650706	All					Nuclear regulation	0.0039985	0.00414856	0.0152672
Secreted, mucins	0.000875109388673584	All					Oxidant metabolism/detoxification	0.0371111	0.0387199	0
Secreted proteinase inhibitor	0.00225028128516064	All					Proteasome machinery	0.0492315	0.0519557	0.0458015
Secreted protease	0.00550068758594824	All					Protein export machinery	0.0414844	0.0458317	0.0839695
Secreted	0.0296287035879485	All					Protein modification machinery	0.0303636	0.0308179	0.0687023
Protein synthesis machinery	0.0432554069258657	All					Protein synthesis machinery	0.045358	0.0460292	0.0687023
Protein modification machinery	0.0410051256407051	All					Secreted	0.0316131	0.0296326	0.0381679
Protein export machinery	0.0470058757344668	All					Signal transduction	0.170311	0.171276	0.129771
Proteasome machinery	0.029128641080135	All					Signal transduction, apoptosis	0.00862177	0.0100751	0
Oxidant metabolism/detoxification	0.00625078134766846	All					Storage	0.000499813	0	0
Nuclear regulation	0.0336292036504563	All					Transcription factor	0.00599775	0.00316081	0.00763359
Nuclear export	0.0032504063007876	All					Transcription machinery	0.0249906	0.0242987	0.0381679
Metabolism, nucleotide	0.0125015626953369	All					Transporters/storage	0.0805948	0.0888977	0.0458015
Metabolism, lipid	0.0195024378047256	All					Transposable element	0.0404848	0.0404978	0.00763359
Metabolism, intermediate	0.0048756094511814	All					Unknown	0.251781	0.219676	0.29771
Metabolism, energy	0.0173771721465183	All					Viral	0.000249906	0.00019755	0
Metabolism, carbohydrate	0.0225028128516065	All						1	1	1
Metabolism, amino acid	0.00612576572071509	All
Immunity	0.00350043755469434	All
Extracellular matrix/cell adhesion	0.0312539067383423	All
Cytoskeletal	0.0465058132266533	All
Viral	0.000210393435724805	SL
Unknown, conserved	0.247843467283821	SL
Unknown	0.00273511466442247	SL
Transposable element	0.00420786871449611	SL
Transporters/storage	0.0414475068377867	SL
Transcription machinery	0.0791079318325268	SL
Transcription factor	0.0229328844940038	SL
Storage	0.000631180307174416	SL
Signal transduction, apoptosis	0.0079949505575426	SL
Signal transduction	0.16242373237955	SL
Secreted, mucins	0.00105196717862403	SL
Secreted proteinase inhibitor	0.00231432779297286	SL
Secreted protease	0.00568062276456975	SL
Secreted	0.0296654744371976	SL
Protein synthesis machinery	0.0513359983168525	SL
Protein modification machinery	0.0469177361666316	SL
Protein export machinery	0.0477593099095308	SL
Proteasome machinery	0.031348621922996	SL
Oxidant metabolism/detoxification	0.00652219650746897	SL
Nuclear regulation	0.037870818430465	SL
Nuclear export	0.00357668840732169	SL
Metabolism, nucleotide	0.0138859667578372	SL
Metabolism, lipid	0.0199873763938565	SL
Metabolism, intermediate	0.00547022932884494	SL
Metabolism, energy	0.0195665895224069	SL
Metabolism, carbohydrate	0.0225120976225542	SL
Metabolism, amino acid	0.00694298337891858	SL
Immunity	0.0039974752787713	SL
Extracellular matrix/cell adhesion	0.0252472122869766	SL
Cytoskeletal	0.0488112770881549	SL
								0.004
								0.016
